# Supplementary material for: Redetermination of AgNb2PS10 revealing a silver deficiency
Source: Acta Crystallogr Sect E Struct Rep Online. 2009 Jul 4;65(Pt 8):i56–7. doi: 10.1107/S1600536809025100 (PMC2977382; doi:10.1107/S1600536809025100)
Supplement: Supplementary file 1 [file e-65-00i56-sup1.cif]

##############################################################################
###                                                                        ###
###        Electronic paper (Acta Crystallographica Section E)             ###
###                                                                        ###
##############################################################################
#                                                                            #
# This CIF contains the data in a paper accepted for publication in Acta     #
# Crystallographica Section E. It conforms to the requirements of Notes      #
# for Authors for Section E, and has been peer reviewed under the auspices   #
# of the IUCr Commission on Journals.                                        #
#                                                                            #
# Full details of the Crystallographic Information File format               #
# are given in the paper "The Crystallographic Information File (CIF):       #
# a New Standard Archive File for Crystallography" by S. R. Hall, F. H.      #
# Allen and I. D. Brown [Acta Cryst. (1991), A47, 655-685].                  #
#                                                                            #
# The current version of the core CIF dictionary is obtainable from          #
# ftp://ftp.iucr.org/pub/cif_core.dic. The current version number is 2.4.    #
#                                                                            #
# Software is freely available for graphical display of the structure(s) in  #
# this CIF.  For information consult the CIF home page http://www.iucr.org/  #
# cif/home.html                                                              #
#                                                                            #
# This file may be used for bona fide research purposes within the           #
# scientific community so long as proper attribution is given to the journal # 
# article from which it was obtained.                                        #
#                                                                            #
##############################################################################
                                             
data_global
_audit_creation_method     'WinGX routine CIF_UPDATE'
_audit_conform_dict_name     cif_core.dic
_audit_conform_dict_version     2.4
_journal_data_validation_number     ?
_journal_date_recd_electronic     2009-06-11
_journal_date_accepted     2009-06-29
_journal_name_full     'Acta Crystallographica, Section E'
_journal_year     2009
_journal_volume     65
_journal_issue      8
_journal_page_first     i56
_journal_page_last     i57
_journal_paper_category     QI
_journal_coeditor_code     WM2240
_publ_contact_author_name     'Hoseop Yun'
_publ_contact_author_address
;
Division of Energy Systems Research and Department of Chemistry
Ajou University
Suwon 443-749
Republic of Korea
;
_publ_contact_author_email     hsyun@ajou.ac.kr
_publ_contact_author_fax     '82-31-219-1615'
_publ_contact_author_phone     '82-31-219-2605'
_publ_section_title
;
Redetermination of AgNb~2~PS~10~ revealing a silver deficiency
;
loop_
    _publ_author_name
    _publ_author_footnote
    _publ_author_address
    'Do, Junghwan' .
;
Department of Chemistry
Konkuk University
Seoul 143-701
Republic of Korea
;
    'Yun, Hoseop' .
;
Division of Energy Systems Research and Department of Chemistry
Ajou University
Suwon 443-749
Republic of Korea
;
data_I
_audit_creation_method     'WinGX routine CIF_UPDATE'
_chemical_name_systematic
;
silver diniobium tris(disulfide) tetrathiophosphate(V)
;
_chemical_formula_sum     'Ag0.88 Nb2 P S10'
_chemical_formula_iupac     'Ag0.88 Nb2 P S10'
_chemical_formula_weight     631.78
_symmetry_cell_setting     monoclinic
_symmetry_space_group_name_H-M     'C 2/c'
_symmetry_space_group_name_hall     '-C 2yc'
loop_
    _symmetry_equiv_pos_as_xyz
    'x, y, z'
    '-x, y, -z+1/2'
    'x+1/2, y+1/2, z'
    '-x+1/2, y+1/2, -z+1/2'
    '-x, -y, -z'
    'x, -y, z-1/2'
    '-x+1/2, -y+1/2, -z'
    'x+1/2, -y+1/2, z-1/2'
_cell_length_a     24.001(5)
_cell_length_b     7.7711(17)
_cell_length_c     12.960(3)
_cell_angle_alpha     90
_cell_angle_beta     94.833(19)
_cell_angle_gamma     90
_cell_volume     2408.6(9)
_cell_formula_units_Z     8
_cell_measurement_reflns_used     24
_cell_measurement_theta_min     10.0
_cell_measurement_theta_max     15.0
_cell_measurement_temperature     290.0(10)
_exptl_crystal_description     needle
_exptl_crystal_colour     black
_exptl_crystal_size_max     0.60
_exptl_crystal_size_mid     0.06
_exptl_crystal_size_min     0.04
_exptl_crystal_density_diffrn     3.485
_exptl_crystal_density_method     'not measured'
_exptl_crystal_F_000     2385
_exptl_absorpt_coefficient_mu     5.1
_exptl_absorpt_correction_type     analytical
_exptl_absorpt_process_details     '(de Meulenaer & Tompa, 1965)'
_exptl_absorpt_correction_T_min     0.727
_exptl_absorpt_correction_T_max     0.821
_exptl_special_details
;
;
_diffrn_ambient_temperature     290.0(10)
_diffrn_radiation_type     MoK\a
_diffrn_radiation_wavelength     0.71073
_diffrn_radiation_source     'normal-focus sealed tube'
_diffrn_radiation_monochromator     graphite
_diffrn_measurement_device_type     'MAC Science MXC3'
_diffrn_measurement_method     \w-2\q
_diffrn_reflns_number     2221
_diffrn_reflns_av_R_equivalents     0.0173
_diffrn_reflns_theta_min     1.7
_diffrn_reflns_theta_max     24.99
_diffrn_reflns_theta_full     24.99
_diffrn_measured_fraction_theta_max     1
_diffrn_measured_fraction_theta_full     1
_diffrn_reflns_limit_h_min     -28
_diffrn_reflns_limit_h_max     28
_diffrn_reflns_limit_k_min     0
_diffrn_reflns_limit_k_max     9
_diffrn_reflns_limit_l_min     0
_diffrn_reflns_limit_l_max     15
_diffrn_standards_number     2
_diffrn_standards_interval_count     100
_diffrn_standards_interval_time     ?
_diffrn_standards_decay_%     0
_refine_special_details
;
Refinement of <i>F</i>^2^ against ALL reflections. The weighted <i>R</i>-factor
<i>wR</i> and goodness of fit <i>S</i> are based on <i>F</i>^2^, conventional
<i>R</i>-factors <i>R</i> are based on <i>F</i>, with <i>F</i> set to zero for
negative <i>F</i>^2^. The threshold expression of <i>F</i>^2^ >
2\s(<i>F</i>^2^) is used only for calculating <i>R</i>-factors(gt) <i>etc</i>.
and is not relevant to the choice of reflections for refinement.
<i>R</i>-factors based on <i>F</i>^2^ are statistically about twice as large
as those based on <i>F</i>, and <i>R</i>- factors based on ALL data will be
even larger.
;
_reflns_number_total     2114
_reflns_number_gt     1835
_reflns_threshold_expression     >2\s(I)
_refine_ls_structure_factor_coef     Fsqd
_refine_ls_matrix_type     full
_refine_ls_R_factor_all     0.0546
_refine_ls_R_factor_gt     0.045
_refine_ls_wR_factor_ref     0.1089
_refine_ls_goodness_of_fit_ref     1.163
_refine_ls_restrained_S_all     1.163
_refine_ls_number_reflns     2114
_refine_ls_number_parameters     128
_refine_ls_number_restraints     0
_refine_ls_hydrogen_treatment     undef
_refine_ls_weighting_scheme     calc
_refine_ls_weighting_details
         'calc w=1/[\s^2^(Fo^2^)+(0.029P)^2^+98.0899P] where P=(Fo^2^+2Fc^2^)/3'
_atom_sites_solution_primary     direct
_atom_sites_solution_secondary     difmap
_refine_ls_shift/su_max     0
_refine_ls_shift/su_mean     0
_refine_diff_density_max     1.815
_refine_diff_density_min     -1.195
_refine_ls_extinction_method     none
loop_
    _atom_type_symbol
    _atom_type_description
    _atom_type_scat_dispersion_real
    _atom_type_scat_dispersion_imag
    _atom_type_scat_source
    Ag Ag -0.8971 1.1015 'International Tables Vol C Tables 4.2.6.8 and 6.1.1.4'
    Nb Nb -2.0727 0.6215 'International Tables Vol C Tables 4.2.6.8 and 6.1.1.4'
    P P 0.1023 0.0942 'International Tables Vol C Tables 4.2.6.8 and 6.1.1.4'
    S S 0.1246 0.1234 'International Tables Vol C Tables 4.2.6.8 and 6.1.1.4'
_computing_data_collection     'MAC Science MXC3 (MAC Science, 1994)'
_computing_cell_refinement     'MAC Science MXC3 (MAC Science, 1994)'
_computing_data_reduction     'MAC Science MXC3 (MAC Science, 1994)'
_computing_structure_solution     'SHELXS97 (Sheldrick, 2008)'
_computing_structure_refinement     'SHELXL97 (Sheldrick, 2008)'
_computing_molecular_graphics
                             'locally modified version of ORTEP (Johnson, 1965)'
_computing_publication_material     'WinGX (Farrugia, 1999)'
loop_
    _atom_site_type_symbol
    _atom_site_label
    _atom_site_fract_x
    _atom_site_fract_y
    _atom_site_fract_z
    _atom_site_U_iso_or_equiv
    _atom_site_adp_type
    _atom_site_calc_flag
    _atom_site_refinement_flags
    _atom_site_occupancy
    _atom_site_disorder_assembly
    _atom_site_disorder_group
    Ag Ag 0.05548(4) 0.51279(13) 0.09923(9) 0.0397(4) Uani d P 0.878(4) . .
    Nb Nb1 0.13913(3) 0.05530(10) 0.00408(6) 0.0156(2) Uani d . 1 . .
    Nb Nb2 0.36226(3) 0.43048(10) 0.28691(6) 0.0155(2) Uani d . 1 . .
    P P 0.40291(10) 0.1092(3) 0.1376(2) 0.0223(5) Uani d . 1 . .
    S S1 0.04299(12) 0.4143(4) 0.3739(3) 0.0399(7) Uani d . 1 . .
    S S2 0.06326(9) 0.1230(3) 0.56424(18) 0.0208(5) Uani d . 1 . .
    S S3 0.06437(10) 0.1186(3) 0.12793(19) 0.0240(5) Uani d . 1 . .
    S S4 0.15627(9) 0.1535(3) 0.35711(17) 0.0186(5) Uani d . 1 . .
    S S5 0.21371(10) 0.1063(3) 0.14306(18) 0.0243(5) Uani d . 1 . .
    S S6 0.28921(9) 0.4481(3) 0.13057(18) 0.0204(5) Uani d . 1 . .
    S S7 0.28941(10) 0.3584(3) 0.40463(19) 0.0245(5) Uani d . 1 . .
    S S8 0.34993(11) 0.1158(3) 0.00528(19) 0.0276(6) Uani d . 1 . .
    S S9 0.36001(11) 0.0935(3) 0.2684(2) 0.0257(5) Uani d . 1 . .
    S S10 0.43518(9) 0.3553(3) 0.15040(17) 0.0185(5) Uani d . 1 . .
loop_
    _atom_site_aniso_label
    _atom_site_aniso_U_11
    _atom_site_aniso_U_22
    _atom_site_aniso_U_33
    _atom_site_aniso_U_12
    _atom_site_aniso_U_13
    _atom_site_aniso_U_23
    Ag 0.0377(6) 0.0321(6) 0.0492(7) -0.0076(4) 0.0037(5) -0.0051(5)
    Nb1 0.0138(4) 0.0169(4) 0.0160(4) -0.0008(3) 0.0009(3) 0.0006(3)
    Nb2 0.0131(4) 0.0155(4) 0.0178(4) 0.0003(3) 0.0014(3) 0.0006(3)
    P 0.0228(13) 0.0150(12) 0.0295(13) -0.0008(10) 0.0049(10) 0.0013(10)
    S1 0.0326(15) 0.0216(13) 0.066(2) -0.0078(12) 0.0070(14) 0.0056(13)
    S2 0.0156(11) 0.0233(12) 0.0234(12) 0.0028(9) 0.0012(9) -0.0009(10)
    S3 0.0205(12) 0.0256(13) 0.0260(12) 0.0066(10) 0.0025(9) 0.0025(10)
    S4 0.0193(11) 0.0152(11) 0.0212(11) -0.0010(9) 0.0010(9) -0.0012(9)
    S5 0.0189(11) 0.0324(14) 0.0211(12) -0.0080(10) -0.0006(9) 0.0029(10)
    S6 0.0148(11) 0.0253(12) 0.0209(11) -0.0024(9) 0.0011(9) 0.0001(9)
    S7 0.0200(12) 0.0309(13) 0.0230(12) -0.0063(10) 0.0034(9) -0.0016(10)
    S8 0.0395(15) 0.0215(13) 0.0210(12) -0.0060(11) -0.0016(11) -0.0024(10)
    S9 0.0313(13) 0.0191(12) 0.0274(13) -0.0017(10) 0.0068(10) 0.0018(10)
    S10 0.0156(10) 0.0182(11) 0.0214(12) -0.0005(9) 0.0004(9) 0.0022(9)
_geom_special_details
;
All s.u.'s (except the s.u. in the dihedral angle between two l.s. planes) are
estimated using the full covariance matrix. The cell s.u.'s are taken into
account individually in the estimation of s.u.'s in distances, angles and
torsion angles; correlations between s.u.'s in cell parameters are only used
when they are defined by crystal symmetry. An approximate (isotropic)
treatment of cell s.u.'s is used for estimating s.u.'s involving l.s. planes.
;
loop_
    _geom_bond_atom_site_label_1
    _geom_bond_atom_site_label_2
    _geom_bond_site_symmetry_2
    _geom_bond_distance
    _geom_bond_publ_flag
    Ag S1 2 2.536(3) y
    Ag S9 4 2.620(3) y
    Ag S2 6_565 2.875(3) y
    Ag S8 7 2.916(3) y
    Ag S1 6_565 2.965(4) y
    Ag S3 . 3.091(3) y
    Ag P 7 3.440(3) ?
    Ag Ag 5_565 3.549(2) ?
    Ag P 4 3.552(3) ?
    Ag Nb1 . 4.3137(15) ?
    Nb1 S5 . 2.462(2) y
    Nb1 S2 6 2.466(2) y
    Nb1 S7 4_545 2.518(3) y
    Nb1 S6 7 2.551(2) y
    Nb1 S3 . 2.554(3) y
    Nb1 S4 6 2.562(2) y
    Nb1 S8 7 2.573(3) y
    Nb1 S10 7 2.659(2) y
    Nb2 S3 4 2.476(3) y
    Nb2 S7 . 2.479(3) y
    Nb2 S5 4 2.508(2) y
    Nb2 S2 7_556 2.551(3) y
    Nb2 S4 4 2.558(2) y
    Nb2 S6 . 2.569(3) y
    Nb2 S9 . 2.630(3) y
    Nb2 S10 . 2.656(2) y
    Nb1 Nb2 4_545 2.8800(13) y
    Nb1 P 7 3.298(3) ?
    Nb1 Nb2 7 3.7702(15) y
    Nb2 Nb1 4 2.8800(13) ?
    Nb2 Nb1 7 3.7702(15) ?
    P S1 4_545 2.009(4) y
    P S8 . 2.048(4) y
    P S9 . 2.059(4) y
    P S10 . 2.065(3) y
loop_
    _geom_angle_atom_site_label_1
    _geom_angle_atom_site_label_2
    _geom_angle_atom_site_label_3
    _geom_angle_site_symmetry_1
    _geom_angle_site_symmetry_3
    _geom_angle
    _geom_angle_publ_flag
    S1 Ag S9 2 4 131.39(11) ?
    S1 Ag S2 2 6_565 113.11(9) ?
    S9 Ag S2 4 6_565 79.08(8) ?
    S1 Ag S8 2 7 136.99(9) ?
    S9 Ag S8 4 7 78.25(8) ?
    S2 Ag S8 6_565 7 101.58(7) ?
    S1 Ag S1 2 6_565 100.08(10) ?
    S9 Ag S1 4 6_565 127.42(9) ?
    S2 Ag S1 6_565 6_565 70.06(8) ?
    S8 Ag S1 7 6_565 68.05(8) ?
    S1 Ag S3 2 . 74.93(8) ?
    S9 Ag S3 4 . 96.70(8) ?
    S2 Ag S3 6_565 . 171.84(8) ?
    S8 Ag S3 7 . 70.59(7) ?
    S1 Ag S3 6_565 . 107.95(8) ?
    S1 Ag P 2 7 112.54(9) ?
    S9 Ag P 4 7 112.55(8) ?
    S2 Ag P 6_565 7 95.91(7) ?
    S8 Ag P 7 7 36.42(7) ?
    S1 Ag P 6_565 7 35.58(7) ?
    S3 Ag P . 7 79.17(7) ?
    S1 Ag Ag 2 5_565 55.36(8) ?
    S9 Ag Ag 4 5_565 168.61(8) ?
    S2 Ag Ag 6_565 5_565 89.75(6) ?
    S8 Ag Ag 7 5_565 102.14(7) ?
    S1 Ag Ag 6_565 5_565 44.72(6) ?
    S3 Ag Ag . 5_565 94.11(6) ?
    S5 Nb1 S2 . 6 111.70(8) ?
    S5 Nb1 S7 . 4_545 47.90(9) ?
    S2 Nb1 S7 6 4_545 90.11(8) ?
    S5 Nb1 S6 . 7 90.67(8) ?
    S2 Nb1 S6 6 7 140.23(9) ?
    S7 Nb1 S6 4_545 7 80.99(8) ?
    S5 Nb1 S3 . . 90.87(8) ?
    S2 Nb1 S3 6 . 48.16(8) ?
    S7 Nb1 S3 4_545 . 107.97(8) ?
    S6 Nb1 S3 7 . 168.99(8) ?
    S5 Nb1 S4 . 6 119.57(9) ?
    S2 Nb1 S4 6 6 92.77(8) ?
    S7 Nb1 S4 4_545 6 79.56(8) ?
    S6 Nb1 S4 7 6 47.56(8) ?
    S3 Nb1 S4 . 6 138.99(8) ?
    S5 Nb1 S8 . 7 78.70(9) ?
    S2 Nb1 S8 6 7 130.83(9) ?
    S7 Nb1 S8 4_545 7 123.89(9) ?
    S6 Nb1 S8 7 7 84.30(8) ?
    S3 Nb1 S8 . 7 85.31(9) ?
    S4 Nb1 S8 6 7 124.80(8) ?
    S5 Nb1 S10 . 7 155.38(9) ?
    S2 Nb1 S10 6 7 85.32(8) ?
    S7 Nb1 S10 4_545 7 154.11(8) ?
    S6 Nb1 S10 7 7 86.32(8) ?
    S3 Nb1 S10 . 7 87.75(8) ?
    S4 Nb1 S10 6 7 75.23(7) ?
    S8 Nb1 S10 7 7 76.69(8) ?
    S5 Nb1 Nb2 . 4_545 55.35(6) ?
    S2 Nb1 Nb2 6 4_545 56.36(6) ?
    S7 Nb1 Nb2 4_545 4_545 54.18(6) ?
    S6 Nb1 Nb2 7 4_545 134.56(6) ?
    S3 Nb1 Nb2 . 4_545 53.80(6) ?
    S4 Nb1 Nb2 6 4_545 120.09(6) ?
    S8 Nb1 Nb2 7 4_545 112.84(6) ?
    S10 Nb1 Nb2 7 4_545 137.39(6) ?
    S5 Nb1 Nb2 . 7 132.20(6) ?
    S2 Nb1 Nb2 6 7 112.84(6) ?
    S7 Nb1 Nb2 4_545 7 115.85(6) ?
    S6 Nb1 Nb2 7 7 42.76(6) ?
    S3 Nb1 Nb2 . 7 132.49(6) ?
    S4 Nb1 Nb2 6 7 42.55(5) ?
    S8 Nb1 Nb2 7 7 85.19(6) ?
    S10 Nb1 Nb2 7 7 44.79(5) ?
    Nb2 Nb1 Nb2 4_545 7 161.96(3) ?
    P Nb1 Nb2 7 7 56.18(5) ?
    S3 Nb2 S7 4 . 111.78(8) ?
    S3 Nb2 S5 4 4 91.64(9) ?
    S7 Nb2 S5 . 4 47.83(9) ?
    S3 Nb2 S2 4 7_556 48.11(8) ?
    S7 Nb2 S2 . 7_556 89.05(8) ?
    S5 Nb2 S2 4 7_556 107.42(8) ?
    S3 Nb2 S4 4 4 89.92(8) ?
    S7 Nb2 S4 . 4 120.91(8) ?
    S5 Nb2 S4 4 4 78.94(8) ?
    S2 Nb2 S4 7_556 4 136.85(8) ?
    S3 Nb2 S6 4 . 137.11(9) ?
    S7 Nb2 S6 . . 91.58(8) ?
    S5 Nb2 S6 4 . 77.74(8) ?
    S2 Nb2 S6 7_556 . 173.34(8) ?
    S4 Nb2 S6 4 . 47.42(8) ?
    S3 Nb2 S9 4 . 129.58(9) ?
    S7 Nb2 S9 . . 79.70(8) ?
    S5 Nb2 S9 4 . 124.43(9) ?
    S2 Nb2 S9 7_556 . 85.10(8) ?
    S4 Nb2 S9 4 . 127.37(8) ?
    S6 Nb2 S9 . . 88.49(8) ?
    S3 Nb2 S10 4 . 86.73(8) ?
    S7 Nb2 S10 . . 153.96(9) ?
    S5 Nb2 S10 4 . 154.21(8) ?
    S2 Nb2 S10 7_556 . 90.51(8) ?
    S4 Nb2 S10 4 . 75.33(7) ?
    S6 Nb2 S10 . . 86.02(8) ?
    S9 Nb2 S10 . . 74.33(8) ?
    S3 Nb2 Nb1 4 4 56.36(6) ?
    S7 Nb2 Nb1 . 4 55.44(6) ?
    S5 Nb2 Nb1 4 4 53.84(6) ?
    S2 Nb2 Nb1 7_556 4 53.60(6) ?
    S4 Nb2 Nb1 4 4 116.29(6) ?
    S6 Nb2 Nb1 . 4 131.50(6) ?
    S9 Nb2 Nb1 . 4 114.81(6) ?
    S10 Nb2 Nb1 . 4 139.55(6) ?
    S3 Nb2 Nb1 4 7 112.00(6) ?
    S7 Nb2 Nb1 . 7 132.44(6) ?
    S5 Nb2 Nb1 4 7 113.61(6) ?
    S2 Nb2 Nb1 7_556 7 135.05(6) ?
    S4 Nb2 Nb1 4 7 42.61(5) ?
    S6 Nb2 Nb1 . 7 42.40(5) ?
    S9 Nb2 Nb1 . 7 86.53(6) ?
    S10 Nb2 Nb1 . 7 44.85(5) ?
    Nb1 Nb2 Nb1 4 7 158.61(3) ?
    S1 P S8 4_545 . 108.46(17) y
    S1 P S9 4_545 . 112.81(17) y
    S8 P S9 . . 111.87(16) y
    S1 P S10 4_545 . 117.65(16) y
    S8 P S10 . . 104.24(14) y
    S9 P S10 . . 101.46(14) y
    Nb1 S2 Nb2 6_556 7_556 70.04(7) ?
    S3 S2 Ag 6_556 6_566 146.81(13) ?
    S2 S3 Nb2 6 4_545 67.87(10) ?
    S2 S3 Nb1 6 . 63.68(9) ?
    Nb2 S3 Nb1 4_545 . 69.84(7) ?
    S2 S3 Ag 6 . 149.39(13) ?
    Nb2 S3 Ag 4_545 . 132.70(10) ?
    Nb1 S3 Ag . . 99.22(8) ?
    S6 S4 Nb2 4_545 4_545 66.56(9) ?
    S6 S4 Nb1 4_545 6_556 65.96(9) ?
    Nb2 S4 Nb1 4_545 6_556 94.84(8) ?
    S7 S5 Nb1 4_545 . 67.50(10) ?
    S7 S5 Nb2 4_545 4_545 65.33(10) ?
    Nb1 S5 Nb2 . 4_545 70.81(7) ?
    S4 S6 Nb1 4 7 66.48(9) ?
    S4 S6 Nb2 4 . 66.02(9) ?
    Nb1 S6 Nb2 7 . 94.83(8) ?
    S5 S7 Nb2 4 . 66.84(10) ?
    S5 S7 Nb1 4 4 64.60(10) ?
    Nb2 S7 Nb1 . 4 70.38(7) ?
    P S8 Nb1 . 7 90.34(11) ?
    P S9 Nb2 . . 90.49(11) ?
    P S10 Nb2 . . 89.62(11) ?
    P S10 Nb1 . 7 87.61(11) ?
    Nb2 S10 Nb1 . 7 90.36(7) ?
