# Supplementary material for: Redetermination of AgNb2PS10 revealing a silver deficiency
Source: Acta Crystallogr Sect E Struct Rep Online. 2009 Jul 4;65(Pt 8):i56–7. doi: 10.1107/S1600536809025100 (PMC2977382; doi:10.1107/S1600536809025100)
Supplement: Supplementary file 2 [file e-65-00i56-Isup2.hkl]

#
# h,k,l, Fc-squared, Fo-squared, sigma(Fo-squared) and status flag
#
data_I
_shelx_title ' Ag-Nb-P-S (C2/c)'
_shelx_refln_list_code          4
_shelx_F_calc_maximum      936.03
_exptl_crystal_F_000      2385.00
_reflns_d_resolution_high  0.8410
 
loop_
 _symmetry_equiv_pos_as_xyz
 'x, y, z'
 '-x, y, -z+1/2'
 'x+1/2, y+1/2, z'
 '-x+1/2, y+1/2, -z+1/2'
 '-x, -y, -z'
 'x, -y, z-1/2'
 '-x+1/2, -y+1/2, -z'
 'x+1/2, -y+1/2, z-1/2'
 
_cell_length_a    24.0007
_cell_length_b     7.7711
_cell_length_c    12.9599
_cell_angle_alpha  90.000
_cell_angle_beta   94.833
_cell_angle_gamma  90.000
 
_shelx_F_squared_multiplier     1.000
 
loop_
 _refln_index_h
 _refln_index_k
 _refln_index_l
 _refln_F_squared_calc
 _refln_F_squared_meas
 _refln_F_squared_sigma
 _refln_observed_status
   2   0   0    11167.17    10151.49    131.20 o
   4   0   0   383339.28   385290.38   3166.36 o
   6   0   0       80.95     1033.67    127.79 o
   8   0   0    29499.33    28463.54    422.92 o
  10   0   0   546610.94   539409.25   4704.37 o
  12   0   0   245985.34   270345.06   3368.98 o
  14   0   0   595051.75   631342.69   4413.85 o
  16   0   0     4337.45     7870.67    367.68 o
  18   0   0     4315.20     8834.74    786.10 o
  20   0   0    62786.94    61672.76   1035.11 o
  22   0   0    13922.39    14786.99    517.88 o
  24   0   0    33377.18    31928.57    964.31 o
  26   0   0   136210.05   140444.14   4106.25 o
  28   0   0    40542.79    38086.28   1430.60 o
   1   1   0    11889.95    19857.83    468.73 o
   3   1   0   416603.19   441131.53   3910.95 o
   5   1   0    11162.43    10036.15    241.68 o
   7   1   0    39122.23    33907.49    478.49 o
   9   1   0    69222.78    63210.47    604.16 o
  11   1   0    72492.88    82211.98   2758.66 o
  13   1   0    59391.08    59555.95   1782.14 o
  15   1   0   170339.95   180070.69   5297.60 o
  17   1   0    58485.58    60007.52   1413.51 o
  19   1   0    25280.31    25532.69    583.44 o
  21   1   0    10745.32     9908.12    527.32 o
  23   1   0     2572.78     2438.46    517.55 o
  25   1   0    36205.74    38839.53    898.40 o
  27   1   0       96.44     1810.50    644.50 o
   0   2   0   649335.94   679650.38   1445.24 o
   2   2   0    12923.82    16031.85    363.75 o
   4   2   0    64064.95    66580.71    574.83 o
   6   2   0      527.19     1551.99    258.78 o
   8   2   0     1464.12     2273.95   2475.47 o
  10   2   0   149696.66   147436.47   3454.43 o
  12   2   0   115609.50   119426.50   1745.52 o
  14   2   0    83624.20    83300.80   1240.18 o
  16   2   0    10922.11    11770.47    421.16 o
  18   2   0     9412.42    11204.37    493.56 o
  20   2   0    14198.65    14421.05    507.38 o
  22   2   0    47598.90    49734.31   1462.33 o
  24   2   0     5706.86     5976.28    424.66 o
  26   2   0    45922.58    47540.88    954.58 o
   1   3   0    71410.42    85288.95    700.86 o
   3   3   0    74967.89    87876.55    719.34 o
   5   3   0     2556.14     3674.26    279.59 o
   7   3   0   247025.58   250971.78   2436.42 o
   9   3   0   109622.76   114035.88   2670.77 o
  11   3   0     2290.14     2785.13    279.59 o
  13   3   0      594.58      585.91    151.91 o
  15   3   0     7708.52     7254.18    377.75 o
  17   3   0    61520.31    62299.15   2101.95 o
  19   3   0    49737.71    53587.33   1857.82 o
  21   3   0    26645.62    28204.02   1608.81 o
  23   3   0    18144.60    19076.73    652.71 o
  25   3   0      135.72        3.82    114.74 o
   0   4   0   152398.59   164611.33   1562.43 o
   2   4   0     8668.84    10264.38    357.32 o
   4   4   0    21679.24    25740.66    488.52 o
   6   4   0        3.88      602.97    143.25 o
   8   4   0      266.68      839.58    158.70 o
  10   4   0       69.26       10.79    231.92 o
  12   4   0     1158.97     1182.41    170.89 o
  14   4   0    39367.64    38461.58   1523.37 o
  16   4   0    11786.88    11862.85    462.48 o
  18   4   0      153.27        1.20     31.74 o
  20   4   0      397.94      627.82    186.34 o
  22   4   0    10903.86    11178.66    535.46 o
  24   4   0     2261.73     2072.22    246.31 o
   1   5   0    27055.86    31084.42   1342.71 o
   3   5   0     1682.06     2706.32    298.63 o
   5   5   0      117.47        7.75    178.21 o
   7   5   0    42897.45    42850.16    895.95 o
   9   5   0    12582.79    14041.88    462.60 o
  11   5   0    34569.81    34038.16    676.66 o
  13   5   0     1606.45     2436.15    324.48 o
  15   5   0    64473.72    61568.62    933.86 o
  17   5   0    19242.38    19475.09    803.18 o
  19   5   0     1049.44     1319.67    201.95 o
  21   5   0     5463.21     5279.23    445.37 o
  23   5   0       76.17        0.74     21.97 o
   0   6   0    33309.56    36116.45    971.63 o
   2   6   0     9121.08     9171.26    433.03 o
   4   6   0    44134.21    49046.23    800.96 o
   6   6   0    15718.23    16754.54    526.50 o
   8   6   0    78930.90    80928.04   1979.89 o
  10   6   0     2531.89     2671.09    289.85 o
  12   6   0    21687.89    22024.17    656.71 o
  14   6   0    13541.46    13084.85   1271.91 o
  16   6   0     2997.47     3208.65    336.00 o
  18   6   0    54628.67    50356.77   1061.96 o
  20   6   0        1.52        4.16    126.95 o
   1   7   0     6418.01     5841.31    409.02 o
   3   7   0    22172.04    23022.79    633.47 o
   5   7   0     5645.52     4740.66    573.70 o
   7   7   0    39161.96    40875.03    821.70 o
   9   7   0     1995.97     1765.10    233.46 o
  11   7   0    30740.29    30570.20   1144.97 o
  13   7   0       43.65      423.36    195.04 o
  15   7   0    16407.44    15892.71    609.36 o
  17   7   0     4470.22     4610.33    502.91 o
   0   8   0       84.50      483.38    268.54 o
   2   8   0    14232.09    14553.53    581.68 o
   4   8   0    19968.71    19736.44    655.54 o
   6   8   0    34985.88    34120.00    832.03 o
   8   8   0    73911.89    71985.11   1682.05 o
  10   8   0     1864.39     1932.35    366.19 o
  12   8   0    13033.20    13050.91   1652.75 o
  14   8   0     3638.07     3606.58    522.44 o
   1   9   0    34680.77    33315.61   1157.17 o
   3   9   0    41679.64    41368.49    957.95 o
   5   9   0     5644.33     5505.81    666.47 o
 -27   1   1    10024.52    10463.37    756.80 o
 -25   1   1    16898.28    17836.07    844.69 o
 -23   1   1     5191.10     5380.60    576.14 o
 -21   1   1     2633.58     2558.47    444.31 o
 -19   1   1     6957.95     7123.69    561.50 o
 -17   1   1      267.56      161.13    209.95 o
 -15   1   1    42625.41    39885.80    893.51 o
 -13   1   1       71.82      644.50    190.42 o
 -11   1   1     9748.47     8505.46    439.43 o
  -9   1   1     6180.18     6171.58    375.96 o
  -7   1   1     3959.56     4823.99    332.02 o
  -5   1   1    48246.87    47492.86    610.32 o
  -3   1   1     2084.26     2050.68    219.72 o
  -1   1   1    50498.36    57682.81    537.08 o
   1   1   1     4162.75     5624.73    239.25 o
   3   1   1    34163.65    38191.55    488.26 o
   5   1   1      946.77     2260.63    292.95 o
   7   1   1    14539.24    14320.61    424.78 o
   9   1   1     1989.88     2465.70    312.49 o
  11   1   1     2779.59     4013.48    380.84 o
  13   1   1     1471.81     2128.81    356.43 o
  15   1   1     5109.88     6835.61    498.02 o
  17   1   1     8013.43     9262.26    537.08 o
  19   1   1     1428.87     3022.32    449.20 o
  21   1   1     5091.73     5068.12    537.08 o
  23   1   1     1130.28     1206.00    268.54 o
  25   1   1     7515.93     7563.12    644.50 o
  27   1   1      607.49      903.28    292.95 o
 -26   2   1     8083.60     8554.28    703.09 o
 -24   2   1     8847.83     8017.20    678.68 o
 -22   2   1      176.37        0.00      4.88 o
 -20   2   1    12198.69    11083.46    668.91 o
 -18   2   1      177.04        0.00      4.88 o
 -16   2   1    22646.19    22713.77    771.45 o
 -14   2   1     5706.48     5546.61    439.43 o
 -12   2   1    62064.40    57780.46   1005.81 o
 -10   2   1      278.09      502.91    166.01 o
  -8   2   1     1168.59     1088.82    214.83 o
  -6   2   1    14276.95    14857.69    458.96 o
  -4   2   1    24169.63    25780.03    532.20 o
  -2   2   1     2671.92     2807.48    302.72 o
   0   2   1     3500.36     3329.92    317.37 o
   2   2   1      784.74     1733.32    283.19 o
   4   2   1     6191.16     5883.51    351.55 o
   6   2   1    10620.69    11112.75    429.67 o
   8   2   1      587.72     1020.46    205.07 o
  10   2   1    29330.33    27278.98    664.03 o
  12   2   1     4519.48     5707.74    434.55 o
  14   2   1    59939.86    57629.11   1039.99 o
  16   2   1     7060.94     6820.97    512.67 o
  18   2   1    21639.85    22474.52    790.98 o
  20   2   1      318.20      717.74    244.13 o
  22   2   1     7541.69     7196.92    605.44 o
  24   2   1     4188.44     4018.36    590.79 o
  26   2   1      642.75     1005.81    307.60 o
 -25   3   1    24656.92    24325.02   1015.58 o
 -23   3   1    10134.17    11273.88    742.15 o
 -21   3   1    16176.34    16508.01    776.33 o
 -19   3   1    25985.69    24993.93    883.75 o
 -17   3   1     2264.50     1992.09    302.72 o
 -15   3   1   141758.16   134671.34   1708.90 o
 -13   3   1      217.33     1176.70    234.36 o
 -11   3   1    26116.81    26712.60    737.27 o
  -9   3   1    14474.41    14135.07    556.61 o
  -7   3   1     8214.16     8041.61    449.20 o
  -5   3   1   156013.98   161838.02   1464.77 o
  -3   3   1    73774.54    78467.95    986.28 o
  -1   3   1   176370.56   197827.52   1503.83 o
   1   3   1        7.99        0.00      4.88 o
   3   3   1    84609.63    92861.80   1118.11 o
   5   3   1     7014.18     6225.29    434.55 o
   7   3   1   105246.84   104228.45   1215.76 o
   9   3   1        4.37      156.24    180.66 o
  11   3   1    28180.94    30032.75    810.51 o
  13   3   1    22908.80    24266.43    776.33 o
  15   3   1       23.71      268.54     19.53 o
  17   3   1    31452.71    30755.38    927.69 o
  19   3   1      310.87      668.91    244.13 o
  21   3   1    17459.96    17411.28    820.27 o
  23   3   1      376.88      351.55    268.54 o
  25   3   1    20524.05    20086.94    966.75 o
 -24   4   1    11868.99    11244.58    790.98 o
 -22   4   1     5044.31     4887.46    620.09 o
 -20   4   1     1047.94     1088.82    273.42 o
 -18   4   1    45625.91    43596.57   1137.64 o
 -16   4   1     4586.45     5507.55    532.20 o
 -14   4   1       42.08      903.28    249.01 o
 -12   4   1    59054.00    55031.57   1137.64 o
 -10   4   1     1549.77     1249.94    219.72 o
  -8   4   1    56421.03    52634.22   1015.58 o
  -6   4   1    31130.86    33489.62    786.10 o
  -4   4   1    40923.29    40222.70    834.92 o
  -2   4   1    27157.23    27986.95    727.50 o
   0   4   1    18619.24    22406.16    673.80 o
   2   4   1    86945.63    94560.94   1186.47 o
   4   4   1     2025.68     1933.50    366.19 o
   6   4   1    11639.32    10106.94    541.97 o
   8   4   1      694.29      488.26    209.95 o
  10   4   1    55699.58    54406.60   1059.52 o
  12   4   1     5585.43     5693.09    507.79 o
  14   4   1    27502.56    26219.46    883.75 o
  16   4   1    13247.93    14530.56    712.86 o
  18   4   1      340.79     1000.93    263.66 o
  20   4   1     2226.71     2216.69    361.31 o
  22   4   1     4785.55     4863.05    595.67 o
  24   4   1     3280.48     3027.20    590.79 o
 -23   5   1     3166.43     3080.91    415.02 o
 -21   5   1     1970.56     1621.02    312.49 o
 -19   5   1     6758.64     6235.06    629.85 o
 -17   5   1     1381.86     1860.26    332.02 o
 -15   5   1    53728.09    51584.46   1245.06 o
 -13   5   1     3467.36     4076.96    512.67 o
 -11   5   1     9720.31    10805.15    654.27 o
  -9   5   1     5356.60     5776.09    502.91 o
  -7   5   1    16627.72    15712.14    678.68 o
  -5   5   1    38960.16    43386.61    966.75 o
  -3   5   1    69727.92    74405.65   1225.53 o
  -1   5   1    60071.53    62633.75   1122.99 o
   1   5   1     3055.36     3237.15    463.85 o
   3   5   1    12285.98    13539.40    654.27 o
   5   5   1    35713.38    36609.59    947.22 o
   7   5   1    45907.40    46711.65   1030.22 o
   9   5   1     7684.72     8441.98    581.03 o
  11   5   1    38432.64    39353.60   1030.22 o
  13   5   1    26047.81    24593.56    883.75 o
  15   5   1     3961.32     3500.81    556.61 o
  17   5   1    18875.44    18509.86    830.04 o
  19   5   1     2034.94     1694.26    307.60 o
  21   5   1     7024.56     6210.64    654.27 o
  23   5   1     1205.50     1332.94    317.37 o
 -20   6   1      461.43      947.22    297.84 o
 -18   6   1    31035.01    29495.67   1103.46 o
 -16   6   1       86.06        0.00      4.88 o
 -14   6   1     3273.70     3666.82    541.97 o
 -12   6   1    23659.51    22728.41    903.28 o
 -10   6   1     9071.48     9291.55    639.62 o
  -8   6   1    36070.18    35877.20   1025.34 o
  -6   6   1       12.57        0.00      4.88 o
  -4   6   1    26921.27    25863.03    873.98 o
  -2   6   1    20655.26    20775.38    830.04 o
   0   6   1    15772.99    18265.73    756.80 o
   2   6   1   100529.80    99829.25   1567.31 o
   4   6   1     2621.49     2392.46    336.90 o
   6   6   1    12641.07    14423.14    727.50 o
   8   6   1      234.34      502.91    263.66 o
  10   6   1     2658.36     2910.02    502.91 o
  12   6   1    10269.37     9872.58    688.44 o
  14   6   1     8521.89     8876.53    698.21 o
  16   6   1    23209.65    23460.80    986.28 o
  18   6   1      689.99      888.63    317.37 o
  20   6   1     2718.80     2524.29    415.02 o
 -17   7   1    13619.70    12606.82    810.51 o
 -15   7   1     3123.28     2827.01    561.50 o
 -13   7   1     9990.63     9042.54    722.62 o
 -11   7   1     1651.36     1381.77    292.95 o
  -9   7   1     1503.38     1230.41    283.19 o
  -7   7   1    16787.73    17235.51    839.80 o
  -5   7   1      673.91      742.15    263.66 o
  -3   7   1     1011.62      727.50    268.54 o
  -1   7   1      188.18        0.00      4.88 o
   1   7   1      399.66      219.72    263.66 o
   3   7   1     5399.69     5678.44    566.38 o
   5   7   1    15330.49    15155.53    766.57 o
   7   7   1     9076.62     8334.57    712.86 o
   9   7   1     6065.27     6737.96    654.27 o
  11   7   1     7462.05     7812.13    673.80 o
  13   7   1      570.52      678.68    278.31 o
  15   7   1     1138.09     1279.24    307.60 o
  17   7   1     2261.40     3256.68    620.09 o
 -14   8   1      177.39      322.25    307.60 o
 -12   8   1     2308.99     2177.63    415.02 o
 -10   8   1     7751.43     7558.24    717.74 o
  -8   8   1       69.36        0.00      4.88 o
  -6   8   1    10322.20     9633.33    751.92 o
  -4   8   1     4769.74     4413.85    634.74 o
  -2   8   1      595.28      161.13    283.19 o
   0   8   1      170.84        0.00      4.88 o
   2   8   1    10494.60    10609.85    786.10 o
   4   8   1     1793.68     1660.08    302.72 o
   6   8   1      322.60      336.90    307.60 o
   8   8   1      526.99      488.26    312.49 o
  10   8   1     9448.52     7055.33    722.62 o
  12   8   1     1880.27     1562.43    336.90 o
  -5   9   1      307.40        0.00      4.88 o
  -3   9   1    17447.90    14164.37    927.69 o
  -1   9   1      210.38      209.95    307.60 o
   1   9   1      125.75       53.71    297.84 o
   3   9   1    10497.32     9882.34    820.27 o
   5   9   1     4488.73     3691.23    673.80 o
 -28   0   2    10536.64     9066.95    766.57 o
 -26   0   2     3655.11     3368.98    405.25 o
 -24   0   2    10720.82    12265.04    737.27 o
 -22   0   2      181.08      131.83    229.48 o
 -20   0   2    20020.05    19051.83    747.03 o
 -18   0   2    43105.29    41111.33    971.63 o
 -16   0   2    11960.44    12479.88    639.62 o
 -14   0   2    72157.69    75250.34   1098.58 o
 -12   0   2   112437.11   118109.63   1274.35 o
 -10   0   2     6147.48     5815.15    375.96 o
  -8   0   2    18333.47    16273.64    473.61 o
  -6   0   2    39221.75    39734.44    585.91 o
  -4   0   2    31553.07    30198.76    483.38 o
  -2   0   2    69117.98    61212.91    537.08 o
   0   0   2    17822.14    14154.60    292.95 o
   2   0   2    13511.10    16464.06    317.37 o
   4   0   2    11668.38    12733.77    366.19 o
   6   0   2    53479.45    57380.09    703.09 o
   8   0   2    18562.04    18363.39    483.38 o
  10   0   2    23652.99    24237.13    576.14 o
  12   0   2   103738.09   103798.78   1191.35 o
  14   0   2   116807.97   125140.55   1420.83 o
  16   0   2     5202.41     4638.45    454.08 o
  18   0   2     5776.38     5600.32    483.38 o
  20   0   2        4.66      336.90    224.60 o
  22   0   2     8044.50     7738.89    624.97 o
  24   0   2    37460.35    35813.73   1108.35 o
  26   0   2     4547.58     6337.59    639.62 o
 -27   1   2     4760.20     5732.15    644.50 o
 -25   1   2     1396.66     1835.85    346.66 o
 -23   1   2      386.55      385.72    258.78 o
 -21   1   2    10262.47    10741.68    624.97 o
 -19   1   2    23091.43    19803.75    761.68 o
 -17   1   2       52.48      507.79    205.07 o
 -15   1   2    23128.02    25599.37    717.74 o
 -13   1   2     3449.82     4296.67    405.25 o
 -11   1   2    26382.86    26595.42    629.85 o
  -9   1   2    12896.23    11459.42    429.67 o
  -7   1   2    10201.78    11176.23    410.14 o
  -5   1   2    25252.87    24403.14    483.38 o
  -3   1   2     5520.50     6986.97    327.13 o
  -1   1   2     3315.56     3408.04    122.06 o
   1   1   2    11299.27    10399.90    322.25 o
   3   1   2     1295.02     1943.27    288.07 o
   5   1   2     7463.69     7670.53    380.84 o
   7   1   2    52687.56    51120.62    732.39 o
   9   1   2     1530.66     1533.13    219.72 o
  11   1   2    22469.49    23612.16    615.21 o
  13   1   2     1287.75     2441.29    366.19 o
  15   1   2     5809.76     6796.55    483.38 o
  17   1   2     8728.16    10238.77    576.14 o
  19   1   2      554.74      971.63    224.60 o
  21   1   2    21879.72    21209.93    830.04 o
  23   1   2       68.23      190.42    253.89 o
  25   1   2     1473.05     2001.86    366.19 o
  27   1   2    10090.21     8769.12    722.62 o
 -26   2   2      867.84      654.27    288.07 o
 -24   2   2      929.56     1186.47    283.19 o
 -22   2   2    18322.89    18485.45    800.74 o
 -20   2   2     4436.76     3896.30    522.44 o
 -18   2   2     9630.42     7929.31    537.08 o
 -16   2   2      142.58      527.32    205.07 o
 -14   2   2    12493.32    11762.14    571.26 o
 -12   2   2    65250.38    63585.85   1015.58 o
 -10   2   2    35525.65    33924.17    712.86 o
  -8   2   2    15142.92    16053.92    532.20 o
  -6   2   2      299.14     1704.02    239.25 o
  -4   2   2    43312.75    45700.96    707.97 o
  -2   2   2    89021.16    92881.33    927.69 o
   0   2   2    10656.12    10727.03    400.37 o
   2   2   2    22847.27    25897.21    537.08 o
   4   2   2    58305.22    62980.41    790.98 o
   6   2   2     1845.53     3002.79    400.37 o
   8   2   2    54393.56    52145.96    849.57 o
  10   2   2      482.44      458.96    175.77 o
  12   2   2    51891.30    53010.18    961.87 o
  14   2   2    25798.71    26517.29    756.80 o
  16   2   2     4262.22     4501.74    468.73 o
  18   2   2     2395.62     2011.62    312.49 o
  20   2   2      463.11      512.67    253.89 o
  22   2   2    12764.11    13514.98    717.74 o
  24   2   2    11452.19    10341.31    722.62 o
  26   2   2      148.04        0.00      4.88 o
 -25   3   2    11689.44    10502.43    795.86 o
 -23   3   2     2699.28     3339.69    546.85 o
 -21   3   2     3696.49     3954.89    517.55 o
 -19   3   2     7915.39     7734.01    585.91 o
 -17   3   2       11.71      537.08    224.60 o
 -15   3   2     3927.67     3427.57    473.61 o
 -13   3   2    78637.77    76026.66   1245.06 o
 -11   3   2     4550.40     4999.76    463.85 o
  -9   3   2    31083.23    32156.68    786.10 o
  -7   3   2     7563.80     6664.72    434.55 o
  -5   3   2   137456.63   144582.98   1386.65 o
  -3   3   2    49497.11    49099.23    815.39 o
  -1   3   2    29524.39    34348.96    688.44 o
   1   3   2    16141.82    16776.55    541.97 o
   3   3   2      869.29      561.50    180.66 o
   5   3   2   123605.66   127161.93   1293.88 o
   7   3   2    63795.51    61730.47    976.52 o
   9   3   2    22306.46    23538.92    717.74 o
  11   3   2     1983.30     1401.30    263.66 o
  13   3   2    20034.61    20077.17    727.50 o
  15   3   2     7747.08     8280.86    551.73 o
  17   3   2    22526.07    22479.40    815.39 o
  19   3   2      186.86        0.00      4.88 o
  21   3   2    12106.70    11845.14    727.50 o
  23   3   2      484.22        0.00      4.88 o
  25   3   2    13276.70    12821.66    825.16 o
 -24   4   2       33.79        0.00      4.88 o
 -22   4   2    43355.68    43650.27   1269.47 o
 -20   4   2     1219.38     1503.83    288.07 o
 -18   4   2     6435.39     6728.20    585.91 o
 -16   4   2    17957.37    18343.86    781.21 o
 -14   4   2      777.79      761.68    234.36 o
 -12   4   2     5482.15     6064.17    498.02 o
 -10   4   2    31842.69    29734.92    810.51 o
  -8   4   2    42871.66    45930.43    947.22 o
  -6   4   2      267.23      175.77    209.95 o
  -4   4   2    36345.66    36922.08    830.04 o
  -2   4   2    22493.15    22938.36    683.56 o
   0   4   2     8660.94     8676.35    478.49 o
   2   4   2     6477.87     7597.30    463.85 o
   4   4   2    96661.03    95395.88   1279.24 o
   6   4   2      134.79      146.48    219.72 o
   8   4   2    15647.14    16468.95    624.97 o
  10   4   2     3650.81     3652.17    444.31 o
  12   4   2     1767.72     1782.14    283.19 o
  14   4   2      941.42     1171.82    253.89 o
  16   4   2    40010.90    41614.23   1079.05 o
  18   4   2       11.34      258.78    239.25 o
  20   4   2     2786.27     3163.91    532.20 o
  22   4   2     2872.32     2695.18    380.84 o
  24   4   2      415.54      707.97    288.07 o
 -23   5   2     5687.79     6176.46    688.44 o
 -21   5   2     4723.29     4623.80    595.67 o
 -19   5   2     1938.50     2119.04    361.31 o
 -17   5   2      321.52      927.69    258.78 o
 -15   5   2     1308.78     1455.01    268.54 o
 -13   5   2    47630.07    46648.18   1152.29 o
 -11   5   2     4268.80     3710.76    488.26 o
  -9   5   2     4436.97     4960.70    488.26 o
  -7   5   2        2.95        0.00      4.88 o
  -5   5   2    42343.84    44382.66   1010.69 o
  -3   5   2   105814.69   107568.14   1474.54 o
  -1   5   2    62935.37    63331.95   1171.82 o
   1   5   2    29353.26    29896.04    830.04 o
   3   5   2    25360.24    24598.44    756.80 o
   5   5   2    63260.38    60944.37   1181.58 o
   7   5   2    35488.09    35354.77    922.81 o
   9   5   2      394.26      297.84    224.60 o
  11   5   2     5773.09     6557.31    546.85 o
  13   5   2    27134.02    28255.50    947.22 o
  15   5   2     2972.46     3637.52    517.55 o
  17   5   2    20046.37    20340.83    869.10 o
  19   5   2       65.41        0.00      4.88 o
  21   5   2     5906.39     4706.81    654.27 o
  23   5   2    10330.83    10595.20    800.74 o
 -20   6   2      356.28        0.00      4.88 o
 -18   6   2     9940.19     9921.40    766.57 o
 -16   6   2     6671.55     6635.43    639.62 o
 -14   6   2      436.90        0.00      4.88 o
 -12   6   2       11.57        0.00      4.88 o
 -10   6   2     3187.63     2856.31    493.14 o
  -8   6   2      196.47        0.00      4.88 o
  -6   6   2    33585.34    33362.68    966.75 o
  -4   6   2    11249.58    12001.38    664.03 o
  -2   6   2      262.38      439.43    234.36 o
   0   6   2    10952.32    11317.82    644.50 o
   2   6   2      169.36        0.00      4.88 o
   4   6   2    40921.21    39524.49   1083.93 o
   6   6   2    28523.44    28343.38    942.34 o
   8   6   2     7119.92     7558.24    581.03 o
  10   6   2      337.62      595.67    249.01 o
  12   6   2    19963.58    19950.23    869.10 o
  14   6   2    16373.62    16342.00    844.69 o
  16   6   2    17229.99    18280.38    913.04 o
  18   6   2      418.25      502.91    283.19 o
  20   6   2       64.61        0.00      4.88 o
 -17   7   2        6.09      117.18    288.07 o
 -15   7   2     4403.15     3954.89    595.67 o
 -13   7   2     1364.92     1406.18    302.72 o
 -11   7   2    22115.84    22367.10    947.22 o
  -9   7   2     5058.05     4999.76    595.67 o
  -7   7   2    10415.48    11591.25    722.62 o
  -5   7   2       14.69        0.00      4.88 o
  -3   7   2    26522.07    26473.35    961.87 o
  -1   7   2     7970.41     7597.30    639.62 o
   1   7   2      515.89        0.00      4.88 o
   3   7   2    32220.85    33103.90   1044.87 o
   5   7   2      285.75      712.86    273.42 o
   7   7   2     2883.74     2538.94    375.96 o
   9   7   2    32266.93    31800.25   1079.05 o
  11   7   2    13246.80    13143.91    815.39 o
  13   7   2     8376.38     9545.45    707.97 o
  15   7   2     2266.33     2084.86    322.25 o
  17   7   2        3.07        0.00      4.88 o
 -14   8   2     2769.21     2319.23    439.43 o
 -12   8   2     4831.54     4950.94    668.91 o
 -10   8   2     4545.43     4360.15    620.09 o
  -8   8   2     4346.49     5531.96    624.97 o
  -6   8   2    40608.48    38670.04   1249.94 o
  -4   8   2     2277.16     3344.57    590.79 o
  -2   8   2      985.14      786.10    283.19 o
   0   8   2     3243.83     2978.37    566.38 o
   2   8   2       67.29        0.00      4.88 o
   4   8   2     4614.68     4604.27    624.97 o
   6   8   2    40726.97    38914.17   1289.00 o
   8   8   2      249.29      786.10    292.95 o
  10   8   2      171.97      439.43    297.84 o
  12   8   2     2857.32     3285.98    429.67 o
  -5   9   2      716.40        0.00      4.88 o
  -3   9   2      939.00     1108.35    327.13 o
  -1   9   2     1869.91     1269.47    327.13 o
   1   9   2     5295.10     5307.37    727.50 o
   3   9   2     1786.55     1171.82    336.90 o
 -27   1   3      475.82      424.78    268.54 o
 -25   1   3       57.89        0.00      4.88 o
 -23   1   3      577.46     1025.34    263.66 o
 -21   1   3    21213.81    21263.64    878.86 o
 -19   1   3     7445.16     8183.21    561.50 o
 -17   1   3     4187.53     4677.51    473.61 o
 -15   1   3     3816.48     4438.27    410.14 o
 -13   1   3     5739.74     6132.52    424.78 o
 -11   1   3     3040.09     2924.67    351.55 o
  -9   1   3   157771.00   159484.63   1420.83 o
  -7   1   3    40807.91    37576.34    659.15 o
  -5   1   3   126101.64   121815.51   1083.93 o
  -3   1   3    13199.80    11967.21    410.14 o
  -1   1   3     5840.16     6552.42    336.90 o
   1   1   3    22922.42    24569.15    498.02 o
   3   1   3     7469.22     6967.44    351.55 o
   5   1   3   197097.52   213202.78   1430.60 o
   7   1   3    86448.87    82090.84    927.69 o
   9   1   3    85258.58    97954.34   1113.23 o
  11   1   3    24575.32    23548.69    615.21 o
  13   1   3       18.36        0.00      4.88 o
  15   1   3     9008.54     8398.04    507.79 o
  17   1   3      581.76     1245.06    229.48 o
  19   1   3    62715.40    58434.73   1196.23 o
  21   1   3      100.95      283.19    253.89 o
  23   1   3     6242.42     6576.84    590.79 o
  25   1   3       53.75        0.00      4.88 o
  27   1   3     6136.23     6186.23    678.68 o
 -26   2   3      726.80      546.85    273.42 o
 -24   2   3    22274.81    21248.99    947.22 o
 -22   2   3     1508.03     1909.09    332.02 o
 -20   2   3    67998.91    68976.22   1425.71 o
 -18   2   3      458.85      444.31    219.72 o
 -16   2   3    10592.82    10761.21    576.14 o
 -14   2   3     8631.12     8759.35    522.44 o
 -12   2   3       55.44        0.00      4.88 o
 -10   2   3    43191.86    40735.37    844.69 o
  -8   2   3      206.95      537.08    170.89 o
  -6   2   3   278616.38   270162.97   1791.91 o
  -4   2   3        2.71      361.31    166.01 o
  -2   2   3     5307.23     4223.43    351.55 o
   0   2   3      313.70      419.90    170.89 o
   2   2   3     8190.38    10092.29    449.20 o
   4   2   3   138994.14   138758.06   1230.41 o
   6   2   3   157804.33   158132.14   1425.71 o
   8   2   3    69960.90    67106.20   1005.81 o
  10   2   3     5490.64     5029.06    395.49 o
  12   2   3    13447.19    12255.28    532.20 o
  14   2   3     6283.69     6391.30    493.14 o
  16   2   3     7168.53     6874.67    537.08 o
  18   2   3     9655.98     8988.83    585.91 o
  20   2   3    50205.54    50573.77   1220.65 o
  22   2   3    16889.62    15551.02    790.98 o
  24   2   3     2724.44     2099.51    371.08 o
  26   2   3        5.09        0.00      4.88 o
 -25   3   3     3148.26     4628.69    600.56 o
 -23   3   3    10239.02     9965.35    747.03 o
 -21   3   3    68110.91    73214.30   1513.60 o
 -19   3   3     8438.94     9027.89    649.38 o
 -17   3   3    64841.21    66437.27   1318.30 o
 -15   3   3     1493.71     1581.96    283.19 o
 -13   3   3    52156.05    51813.95   1098.58 o
 -11   3   3    10110.39    11444.77    566.38 o
  -9   3   3   267356.13   273195.03   2206.93 o
  -7   3   3    77827.91    75714.18   1127.88 o
  -5   3   3   145555.14   149802.47   1474.54 o
  -3   3   3   126404.88   128992.90   1323.18 o
  -1   3   3     5868.85     7836.54    444.31 o
   1   3   3    79586.23    80933.66   1054.64 o
   3   3   3       29.57        0.00      4.88 o
   5   3   3   259553.33   261989.52   2021.39 o
   7   3   3   107030.58   102187.53   1303.65 o
   9   3   3   215770.69   216220.20   1962.80 o
  11   3   3    88766.55    83897.38   1264.59 o
  13   3   3    18641.79    18265.73    712.86 o
  15   3   3    29229.56    29070.89    873.98 o
  17   3   3     4915.43     6962.56    673.80 o
  19   3   3   143857.86   137864.56   1899.32 o
  21   3   3      820.67      873.98    327.13 o
  23   3   3    47061.30    45178.52   1289.00 o
  25   3   3     3206.16     3090.67    595.67 o
 -24   4   3    32498.02    32244.56   1201.11 o
 -22   4   3       36.81      395.49    273.42 o
 -20   4   3    50634.08    51057.14   1337.83 o
 -18   4   3    26580.21    26995.79    947.22 o
 -16   4   3    14544.96    14515.91    732.39 o
 -14   4   3    28351.64    28441.03    922.81 o
 -12   4   3     7349.10     8149.03    566.38 o
 -10   4   3    29082.38    29485.91    864.22 o
  -8   4   3     5965.02     6264.35    473.61 o
  -6   4   3   107115.98   112631.38   1440.36 o
  -4   4   3    10830.62     9857.93    522.44 o
  -2   4   3    36131.73    35154.58    815.39 o
   0   4   3    20424.83    22020.44    668.91 o
   2   4   3    50495.21    53503.32   1005.81 o
   4   4   3    13207.21    13905.59    581.03 o
   6   4   3   112734.70   114911.54   1503.83 o
   8   4   3    31774.61    32942.77    859.33 o
  10   4   3      445.15        0.00      4.88 o
  12   4   3    40592.85    40745.14   1010.69 o
  14   4   3      303.26      766.57    258.78 o
  16   4   3    65628.59    63112.24   1332.94 o
  18   4   3     2967.45     2719.60    512.67 o
  20   4   3    40468.11    39797.91   1210.88 o
  22   4   3    24723.30    21439.41    981.40 o
  24   4   3     6055.27     5097.41    688.44 o
 -23   5   3    21976.28    23221.55   1044.87 o
 -21   5   3    18015.24    16981.62    917.93 o
 -19   5   3      410.04      507.79    273.42 o
 -17   5   3    75264.52    72765.10   1562.43 o
 -15   5   3    13120.44    13134.14    717.74 o
 -13   5   3    60807.02    59684.66   1303.65 o
 -11   5   3      110.83      117.18    229.48 o
  -9   5   3    14813.43    17631.00    737.27 o
  -7   5   3    19491.24    18666.11    737.27 o
  -5   5   3      124.15      253.89    214.83 o
  -3   5   3   131056.17   138553.00   1733.32 o
  -1   5   3     4299.77     6020.22    507.79 o
   1   5   3    42392.45    42663.99    996.05 o
   3   5   3    24764.17    27415.69    849.57 o
   5   5   3    12522.38    13143.91    639.62 o
   7   5   3     1432.17     1640.55    302.72 o
   9   5   3    45380.79    46721.42   1093.70 o
  11   5   3    24416.46    23734.22    873.98 o
  13   5   3    38745.60    36258.04   1074.17 o
  15   5   3     7681.65     7035.80    644.50 o
  17   5   3    23156.22    22674.71    966.75 o
  19   5   3    23431.50    23040.90    971.63 o
  21   5   3     2547.68     2065.33    341.78 o
 -20   6   3     7852.03     7939.08    712.86 o
 -18   6   3     7870.62     8627.52    742.15 o
 -16   6   3     6268.79     5956.75    654.27 o
 -14   6   3    28741.67    28533.80   1035.11 o
 -12   6   3    27406.96    28699.81   1015.58 o
 -10   6   3    31336.03    29710.50    981.40 o
  -8   6   3    27724.16    25809.32    893.51 o
  -6   6   3    13107.26    14628.21    737.27 o
  -4   6   3     1079.67     1083.93    258.78 o
  -2   6   3    25489.33    25194.12    888.63 o
   0   6   3    14374.14    13871.41    717.74 o
   2   6   3    69641.02    73653.73   1391.54 o
   4   6   3     1915.60     1801.67    327.13 o
   6   6   3    11630.83    11825.61    693.33 o
   8   6   3    18646.74    19212.96    815.39 o
  10   6   3     6211.07     5346.43    600.56 o
  12   6   3    97575.84    95288.45   1704.02 o
  14   6   3      555.57      541.97    302.72 o
  16   6   3    58644.52    54689.79   1430.60 o
  18   6   3     3534.55     3271.33    581.03 o
  20   6   3     2906.74     3061.38    424.78 o
 -17   7   3     1325.20      942.34    302.72 o
 -15   7   3     5130.44     5341.54    659.15 o
 -13   7   3     5580.57     4609.16    634.74 o
 -11   7   3    11427.83    10424.31    727.50 o
  -9   7   3      956.22      781.21    283.19 o
  -7   7   3     7786.68     7362.93    659.15 o
  -5   7   3      637.29     1240.18    268.54 o
  -3   7   3     9582.80     9579.62    688.44 o
  -1   7   3    17856.46    18168.08    815.39 o
   1   7   3      789.90     1147.41    268.54 o
   3   7   3     4712.73     5097.41    581.03 o
   5   7   3     3639.02     3364.10    546.85 o
   7   7   3       45.46        0.00      4.88 o
   9   7   3     1819.46     2275.28    366.19 o
  11   7   3     4381.09     4789.81    624.97 o
  13   7   3      480.07      644.50    292.95 o
  15   7   3      247.51        0.00      4.88 o
  17   7   3      423.16      639.62    307.60 o
 -12   8   3     2702.08     2900.25    361.31 o
 -10   8   3    22094.96    20951.15   1015.58 o
  -8   8   3    12051.99    11449.65    815.39 o
  -6   8   3     2278.29     2568.24    405.25 o
  -4   8   3     4704.63     3764.47    615.21 o
  -2   8   3      450.02      707.97    302.72 o
   0   8   3      373.18        0.00      4.88 o
   2   8   3    12242.53    11571.72    805.63 o
   4   8   3     7206.68     5834.68    693.33 o
   6   8   3       12.34        0.00      4.88 o
   8   8   3     4465.90     5263.42    634.74 o
  10   8   3     3793.71     4433.38    659.15 o
  12   8   3     3048.01     3471.51    634.74 o
  -3   9   3     9637.94     9438.03    786.10 o
  -1   9   3     8609.25     8744.70    771.45 o
   1   9   3    20186.29    19735.39   1025.34 o
 -28   0   4     7001.62     6269.23    683.56 o
 -26   0   4     1604.69     1342.71    297.84 o
 -24   0   4    36591.27    37737.47   1201.11 o
 -22   0   4   139423.98   148728.30   2084.86 o
 -20   0   4    32903.46    35149.70   1098.58 o
 -18   0   4   258483.41   261364.55   2446.17 o
 -16   0   4    10277.29    10858.86    561.50 o
 -14   0   4     5224.18     8241.80    590.79 o
 -12   0   4      108.78        0.00      4.88 o
 -10   0   4   221261.75   208827.98   1904.21 o
  -8   0   4   430899.94   414501.84   2187.40 o
  -6   0   4   876148.31   845316.38   2983.26 o
  -4   0   4    78260.80    67950.88    805.63 o
  -2   0   4    31653.11    27884.42    517.55 o
   0   0   4    95861.89    92075.72    888.63 o
   2   0   4    85646.78    76451.45    854.45 o
   4   0   4   799208.44   767248.75   2573.12 o
   6   0   4    15002.58    18837.00    219.72 o
   8   0   4   656315.13   657112.38   2753.78 o
  10   0   4      384.29     2763.54    341.78 o
  12   0   4     7595.56     9413.62    493.14 o
  14   0   4    37167.95    34197.60    830.04 o
  16   0   4    42316.48    45964.62    991.16 o
  18   0   4   221328.28   205781.25   2172.75 o
  20   0   4    82349.45    95454.45   1572.19 o
  22   0   4    49996.02    47658.87   1210.88 o
  24   0   4     2559.27     3617.99    576.14 o
  26   0   4       61.51        0.00      4.88 o
 -27   1   4     1169.77     1118.11    292.95 o
 -25   1   4    42285.31    41423.82   1259.71 o
 -23   1   4       71.53        0.00      4.88 o
 -21   1   4   156983.80   160505.09   2167.87 o
 -19   1   4     7424.91     8075.79    571.26 o
 -17   1   4       79.23     2294.81    444.31 o
 -15   1   4    14542.13    12308.99    581.03 o
 -13   1   4      178.32     1127.88    190.42 o
 -11   1   4    57020.89    59098.76    976.52 o
  -9   1   4    75058.59    80616.29   1098.58 o
  -7   1   4    73746.87    70558.17   1025.34 o
  -5   1   4    82708.99    74239.64    927.69 o
  -3   1   4     2890.46     2143.45    317.37 o
  -1   1   4    42778.12    40637.72    683.56 o
   1   1   4   120479.88   111801.34   1059.52 o
   3   1   4    39147.24    39954.16    683.56 o
   5   1   4   100930.33   116552.09   1162.05 o
   7   1   4    63997.83    64762.55    903.28 o
   9   1   4      196.57      810.51    458.96 o
  11   1   4    45393.30    45110.16    854.45 o
  13   1   4    41722.34    39216.89    859.33 o
  15   1   4      695.08     3017.43    424.78 o
  17   1   4     2157.09     4877.70    507.79 o
  19   1   4    52428.98    57121.31   1220.65 o
  21   1   4    63410.30    62907.17   1357.36 o
  23   1   4    41106.63    40310.59   1176.70 o
  25   1   4     3332.14     4653.10    600.56 o
 -26   2   4      428.18      400.37    283.19 o
 -24   2   4     7880.62     7777.95    707.97 o
 -22   2   4    21675.61    20130.88    903.28 o
 -20   2   4     2235.34     3515.46    498.02 o
 -18   2   4    80730.60    83081.98   1474.54 o
 -16   2   4    16033.83    17006.03    688.44 o
 -14   2   4    15618.35    18890.71    747.03 o
 -12   2   4     2134.33     4775.16    439.43 o
 -10   2   4    43369.97    39514.73    893.51 o
  -8   2   4   119231.13   116908.51   1279.24 o
  -6   2   4   206050.05   204707.09   1699.14 o
  -4   2   4    38481.46    37859.53    771.45 o
  -2   2   4    45800.79    51613.76    839.80 o
   0   2   4     1242.40     3378.75    375.96 o
   2   2   4    13903.38    14262.02    571.26 o
   4   2   4   284107.41   281812.78   1918.85 o
   6   2   4     4621.71     4911.88    449.20 o
   8   2   4   146055.50   142556.70   1464.77 o
  10   2   4      252.44      371.08    190.42 o
  12   2   4      441.75     2822.13    483.38 o
  14   2   4    43496.33    40544.95    937.46 o
  16   2   4    14964.17    14760.04    698.21 o
  18   2   4    65200.98    63995.98   1293.88 o
  20   2   4    12071.51    11723.08    737.27 o
  22   2   4     5387.01     5629.62    590.79 o
  24   2   4     4788.88     4809.34    600.56 o
  26   2   4     2657.68     2006.74    390.61 o
 -25   3   4    10580.47    11010.22    800.74 o
 -23   3   4    12187.05    12343.16    776.33 o
 -21   3   4     3399.72     3246.92    522.44 o
 -19   3   4      359.71      761.68    244.13 o
 -17   3   4        2.84     1098.58    273.42 o
 -15   3   4    59977.23    60104.57   1181.58 o
 -13   3   4   106234.73   102841.80   1498.95 o
 -11   3   4    20832.70    21395.47    707.97 o
  -9   3   4    76200.63    77799.05   1225.53 o
  -7   3   4    11126.59    11942.79    532.20 o
  -5   3   4    26249.52    25448.01    707.97 o
  -3   3   4    96619.25    99111.51   1264.59 o
  -1   3   4    50133.52    48645.16    888.63 o
   1   3   4   270730.03   287242.22   2070.21 o
   3   3   4     1897.14     2612.18    351.55 o
   5   3   4     4770.48     4594.51    415.02 o
   7   3   4    13907.36    11986.74    585.91 o
   9   3   4    60400.77    56530.52   1079.05 o
  11   3   4   164139.30   156125.41   1782.14 o
  13   3   4     1479.85     1528.25    268.54 o
  15   3   4    29214.79    27459.63    873.98 o
  17   3   4      659.32     1064.40    253.89 o
  19   3   4    13519.68    13451.51    737.27 o
  21   3   4    14098.86    13534.51    795.86 o
  23   3   4      948.63     1381.77    307.60 o
  25   3   4     8462.86     8505.46    717.74 o
 -24   4   4     6395.04     7338.52    693.33 o
 -22   4   4     3594.39     3100.44    590.79 o
 -20   4   4     8767.13     8573.81    664.03 o
 -18   4   4      148.57        0.00      4.88 o
 -16   4   4     6632.17     7255.52    556.61 o
 -14   4   4      444.01      956.99    244.13 o
 -12   4   4       22.45      317.37    229.48 o
 -10   4   4    40453.14    42361.27   1000.93 o
  -8   4   4      312.63      605.44    200.19 o
  -6   4   4    13283.74    12582.41    605.44 o
  -4   4   4      465.26      395.49    209.95 o
  -2   4   4      813.07     2392.46    400.37 o
   0   4   4     8331.45     8285.74    512.67 o
   2   4   4     1994.40     1967.68    292.95 o
   4   4   4     1290.43     2128.81    405.25 o
   6   4   4     4767.14     3300.62    444.31 o
   8   4   4    14670.69    13969.06    649.38 o
  10   4   4     4523.91     4316.20    493.14 o
  12   4   4     2087.76     3105.32    463.85 o
  14   4   4     4817.43     4252.73    498.02 o
  16   4   4     2649.42     2275.28    351.55 o
  18   4   4     2371.67     2026.27    351.55 o
  20   4   4     1118.45     1284.12    307.60 o
  22   4   4     5586.05     4965.58    634.74 o
 -23   5   4     5617.44     6596.37    683.56 o
 -21   5   4    25939.73    25609.14   1049.75 o
 -19   5   4      802.07     1240.18    283.19 o
 -17   5   4     7255.90     7499.64    649.38 o
 -15   5   4    36398.75    36643.77   1079.05 o
 -13   5   4    17474.82    16810.72    795.86 o
 -11   5   4       12.45        0.00      4.88 o
  -9   5   4     4772.50     4662.86    517.55 o
  -7   5   4    47280.73    47971.36   1079.05 o
  -5   5   4     5974.73     6933.26    522.44 o
  -3   5   4     5015.74     4872.82    502.91 o
  -1   5   4     7868.61     8427.33    576.14 o
   1   5   4     4643.17     5151.12    493.14 o
   3   5   4     6381.35     6401.06    541.97 o
   5   5   4    39863.13    38338.02   1000.93 o
   7   5   4     2835.03     3168.79    463.85 o
   9   5   4    22949.39    21639.60    834.92 o
  11   5   4    31903.22    30223.18    956.99 o
  13   5   4      595.39     1005.81    268.54 o
  15   5   4     1206.26     1826.09    356.43 o
  17   5   4     2715.81     2587.77    380.84 o
  19   5   4    26119.96    23621.93    986.28 o
  21   5   4       28.63      224.60    307.60 o
 -20   6   4     2992.49     3906.06    585.91 o
 -18   6   4     7641.66     6972.33    722.62 o
 -16   6   4      242.04      434.55    288.07 o
 -14   6   4    79288.45    78072.47   1581.96 o
 -12   6   4    14589.45    15145.77    795.86 o
 -10   6   4    79398.59    77877.16   1547.78 o
  -8   6   4       66.11      268.54    239.25 o
  -6   6   4    15537.91    14384.08    771.45 o
  -4   6   4    43807.31    44446.13   1147.41 o
  -2   6   4    33123.24    34285.48   1005.81 o
   0   6   4    57991.04    60827.19   1303.65 o
   2   6   4    31916.12    29236.89    956.99 o
   4   6   4    45679.06    46858.13   1176.70 o
   6   6   4     7757.75     7963.49    654.27 o
   8   6   4    21609.04    20140.65    854.45 o
  10   6   4    35117.32    34134.12   1108.35 o
  12   6   4    34198.14    32474.04   1108.35 o
  14   6   4    14605.64    13451.51    854.45 o
  16   6   4    26256.77    28436.15   1083.93 o
  18   6   4     7752.63     7235.98    707.97 o
 -17   7   4    26438.05    25374.77   1079.05 o
 -15   7   4      544.50      800.74    288.07 o
 -13   7   4    25707.08    25726.32   1039.99 o
 -11   7   4    11766.03    12724.01    805.63 o
  -9   7   4     8718.04     9340.38    707.97 o
  -7   7   4    32510.32    34641.91   1127.88 o
  -5   7   4     1503.76     1738.20    332.02 o
  -3   7   4    36657.15    35847.91   1118.11 o
  -1   7   4     1503.87     1430.60    288.07 o
   1   7   4    50735.02    50866.73   1293.88 o
   3   7   4    16115.07    16859.55    830.04 o
   5   7   4    14458.34    14032.54    815.39 o
   7   7   4    21631.12    22371.98    956.99 o
   9   7   4      130.56      209.95    283.19 o
  11   7   4    22024.44    22030.21    986.28 o
  13   7   4       15.23        0.00      4.88 o
  15   7   4    23241.64    24105.30   1049.75 o
 -12   8   4     1513.95     1777.26    341.78 o
 -10   8   4    14146.84    13759.11    898.39 o
  -8   8   4       27.52        0.00      4.88 o
  -6   8   4      569.72      551.73    297.84 o
  -4   8   4    40712.39    39651.44   1269.47 o
  -2   8   4     6317.29     6142.29    673.80 o
   0   8   4    54360.98    53039.48   1464.77 o
   2   8   4    28693.67    26253.64   1083.93 o
   4   8   4     6396.79     6420.59    664.03 o
   6   8   4     1086.28     1147.41    307.60 o
   8   8   4     3775.76     4487.09    629.85 o
  10   8   4    12495.48    11874.44    869.10 o
 -27   1   5     1910.67     2114.16    385.72 o
 -25   1   5        0.48        0.00      4.88 o
 -23   1   5     1126.89      883.75    273.42 o
 -21   1   5     1052.00      961.87    249.01 o
 -19   1   5      212.44      415.02    219.72 o
 -17   1   5     8735.84     8222.27    576.14 o
 -15   1   5     6386.00     6557.31    488.26 o
 -13   1   5      937.34     1738.20    249.01 o
 -11   1   5    26792.80    24549.62    703.09 o
  -9   1   5     4982.47     4794.69    385.72 o
  -7   1   5    22623.12    19896.52    566.38 o
  -5   1   5     4660.60     5180.42    366.19 o
  -3   1   5    17028.68    16669.13    527.32 o
  -1   1   5    31410.34    31966.25    698.21 o
   1   1   5     2382.12     3334.80    346.66 o
   3   1   5     7734.64     9423.38    419.90 o
   5   1   5     2710.71     2470.59    317.37 o
   7   1   5      333.71     1303.65    185.54 o
   9   1   5    11294.11     9740.75    488.26 o
  11   1   5    13294.10    13129.26    551.73 o
  13   1   5     8927.77     8568.93    532.20 o
  15   1   5      585.21      917.93    219.72 o
  17   1   5      537.73      717.74    234.36 o
  19   1   5     2929.30     3422.69    488.26 o
  21   1   5     2843.32     3476.40    537.08 o
  23   1   5      275.87        0.00      4.88 o
  25   1   5       11.68        0.00      4.88 o
 -26   2   5     3784.51     3715.64    585.91 o
 -24   2   5      815.59      600.56    268.54 o
 -22   2   5     2819.22     2758.66    522.44 o
 -20   2   5     1261.00     1386.65    253.89 o
 -18   2   5     2247.04     2372.93    317.37 o
 -16   2   5      326.19       78.12    224.60 o
 -14   2   5     9396.94     9584.51    546.85 o
 -12   2   5    15900.75    14994.41    605.44 o
 -10   2   5     2863.95     2792.84    385.72 o
  -8   2   5    17771.01    14984.64    571.26 o
  -6   2   5     7671.99     7460.58    434.55 o
  -4   2   5    20016.14    18758.88    585.91 o
  -2   2   5     7359.48     7738.89    439.43 o
   0   2   5    25021.34    26336.64    654.27 o
   2   2   5        5.47      219.72    170.89 o
   4   2   5       10.13        0.00      4.88 o
   6   2   5      152.42        0.00      4.88 o
   8   2   5     7235.05     7094.39    458.96 o
  10   2   5      922.81     1098.58    209.95 o
  12   2   5      126.88      102.53    200.19 o
  14   2   5      481.48      859.33    219.72 o
  16   2   5     7323.19     7948.84    566.38 o
  18   2   5     2848.37     2265.52    332.02 o
  20   2   5       76.28      346.66    249.01 o
  22   2   5      746.47      571.26    278.31 o
  24   2   5      956.06     1987.21    371.08 o
 -25   3   5     4540.34     4653.10    624.97 o
 -23   3   5      274.77        0.00      4.88 o
 -21   3   5     2552.50     2001.86    283.19 o
 -19   3   5     2358.94     2612.18    498.02 o
 -17   3   5     4320.64     4174.61    512.67 o
 -15   3   5     6891.49     7284.81    556.61 o
 -13   3   5      951.07        0.00      4.88 o
 -11   3   5    72133.77    70289.63   1240.18 o
  -9   3   5     2807.32     2529.18    400.37 o
  -7   3   5    29106.18    26268.29    766.57 o
  -5   3   5     3611.27     3310.39    375.96 o
  -3   3   5      371.79      634.74    200.19 o
  -1   3   5    23827.90    24437.32    707.97 o
   1   3   5    17876.27    19027.42    664.03 o
   3   3   5     9388.45     9330.61    507.79 o
   5   3   5      525.57      688.44    190.42 o
   7   3   5     2219.47     2177.63    292.95 o
   9   3   5    25878.62    23202.03    786.10 o
  11   3   5    16771.06    15228.77    673.80 o
  13   3   5     3552.41     3627.76    468.73 o
  15   3   5    15768.26    16302.94    732.39 o
  17   3   5     3728.23     4511.50    532.20 o
  19   3   5      264.14      292.95    253.89 o
  21   3   5      404.64     1049.75    268.54 o
  23   3   5        4.39        0.00      4.88 o
 -24   4   5     5105.46     5663.79    668.91 o
 -22   4   5     3668.44     5556.38    605.44 o
 -20   4   5     9303.79     8769.12    683.56 o
 -18   4   5     2612.77     2778.19    346.66 o
 -16   4   5     9769.00     9242.73    644.50 o
 -14   4   5     5530.18     5092.53    512.67 o
 -12   4   5     3476.06     4365.03    488.26 o
 -10   4   5       13.27        0.00      4.88 o
  -8   4   5      505.38      229.48    214.83 o
  -6   4   5    52100.60    50446.82   1074.17 o
  -4   4   5     2468.57     2646.36    410.14 o
  -2   4   5      331.05      634.74    205.07 o
   0   4   5     1419.98     1669.84    229.48 o
   2   4   5     8788.16     7782.83    537.08 o
   4   4   5        1.53        0.00      4.88 o
   6   4   5     4885.98     4228.31    473.61 o
   8   4   5       16.27       43.94    205.07 o
  10   4   5     2969.88     2470.59    449.20 o
  12   4   5       34.36      454.08    229.48 o
  14   4   5     3240.95     3300.62    483.38 o
  16   4   5     1565.69     1279.24    258.78 o
  18   4   5     2853.37     2748.89    375.96 o
  20   4   5      120.92        0.00      4.88 o
  22   4   5        2.79       92.77    288.07 o
 -21   5   5     1948.19     1630.78    317.37 o
 -19   5   5    13364.36    13495.45    815.39 o
 -17   5   5     3632.05     3613.11    556.61 o
 -15   5   5     6094.75     5351.31    595.67 o
 -13   5   5     1154.38     1415.95    253.89 o
 -11   5   5     5171.23     4921.64    541.97 o
  -9   5   5     3285.08     2763.54    483.38 o
  -7   5   5     2914.21     2748.89    473.61 o
  -5   5   5     1742.56     1660.08    268.54 o
  -3   5   5    34254.11    35066.70    961.87 o
  -1   5   5     1862.98     1860.26    302.72 o
   1   5   5     4314.86     4574.98    488.26 o
   3   5   5     2036.82     1938.38    273.42 o
   5   5   5    17928.54    17181.80    751.92 o
   7   5   5      191.54        0.00      4.88 o
   9   5   5     3201.39     3276.21    522.44 o
  11   5   5     2496.38     3002.79    507.79 o
  13   5   5     2713.34     1982.33    341.78 o
  15   5   5     8655.10    11078.58    727.50 o
  17   5   5      472.01      395.49    273.42 o
  19   5   5     3697.13     3315.27    600.56 o
  21   5   5     8122.71     7128.57    737.27 o
 -20   6   5     8481.22     7069.98    766.57 o
 -18   6   5      842.20      893.51    288.07 o
 -16   6   5    11417.51    11654.72    761.68 o
 -14   6   5        1.24        0.00      4.88 o
 -12   6   5      657.31      966.75    268.54 o
 -10   6   5     3866.43     3876.77    541.97 o
  -8   6   5    27173.56    26346.40    981.40 o
  -6   6   5     5412.39     4760.52    576.14 o
  -4   6   5     4819.67     4384.56    541.97 o
  -2   6   5     1307.76     1479.42    263.66 o
   0   6   5    17106.99    18431.74    805.63 o
   2   6   5       40.33        0.00      4.88 o
   4   6   5      443.45        0.00      4.88 o
   6   6   5    36643.12    35252.23   1108.35 o
   8   6   5      381.30      292.95    258.78 o
  10   6   5     2393.96     1772.38    297.84 o
  12   6   5     3508.99     3163.91    405.25 o
  14   6   5     7265.53     7162.75    678.68 o
  16   6   5       39.51      131.83    292.95 o
  18   6   5     6809.42     7118.80    688.44 o
 -15   7   5    13544.88    13309.92    854.45 o
 -13   7   5     6515.23     6864.91    693.33 o
 -11   7   5     7068.21     7411.76    683.56 o
  -9   7   5     4841.63     4697.04    624.97 o
  -7   7   5     3062.59     3627.76    556.61 o
  -5   7   5     4312.26     4692.16    600.56 o
  -3   7   5    10347.75    10014.17    717.74 o
  -1   7   5       16.80        0.00      4.88 o
   1   7   5    10794.31    10946.75    786.10 o
   3   7   5     5114.97     6147.17    649.38 o
   5   7   5     1782.24     1450.13    302.72 o
   7   7   5     5116.69     6366.89    624.97 o
   9   7   5      527.74      175.77    278.31 o
  11   7   5    15263.05    15253.18    898.39 o
  13   7   5     1992.05     1538.01    327.13 o
  15   7   5     6705.89     6576.84    703.09 o
 -10   8   5      336.80      361.31    307.60 o
  -8   8   5     6051.62     5800.51    712.86 o
  -6   8   5     2144.11     2387.58    410.14 o
  -4   8   5     9301.76     8974.18    771.45 o
  -2   8   5     1689.29     1538.01    332.02 o
   0   8   5      686.83      678.68    307.60 o
   2   8   5     4227.05     3925.59    649.38 o
   4   8   5     1358.59     1425.71    317.37 o
   6   8   5    19568.01    19422.91    996.05 o
   8   8   5        0.11        0.00      4.88 o
  10   8   5    11507.67    12396.87    888.63 o
 -26   0   6      959.31     1591.72    327.13 o
 -24   0   6     2124.46     1059.52    283.19 o
 -22   0   6     5001.57     5160.89    654.27 o
 -20   0   6    40197.18    42175.73   1108.35 o
 -18   0   6    52011.34    54723.97   1230.41 o
 -16   0   6     1685.47     2084.86    312.49 o
 -14   0   6    15285.58    16742.37    698.21 o
 -12   0   6     1015.09     1728.43    312.49 o
 -10   0   6    17350.04    15580.32    620.09 o
  -8   0   6   171118.61   160866.39   1611.25 o
  -6   0   6    17460.40    14755.16    527.32 o
  -4   0   6   130903.98   122997.10   1357.36 o
  -2   0   6    34680.27    31341.29    683.56 o
   0   0   6    13584.58    21400.35    766.57 o
   2   0   6   255688.64   223646.61   1606.37 o
   4   0   6    19034.65    19935.58    590.79 o
   6   0   6   234556.25   227840.75   1772.38 o
   8   0   6     3297.41     7265.28    434.55 o
  10   0   6    36657.32    34353.84    800.74 o
  12   0   6    31684.13    29700.74    800.74 o
  14   0   6    11366.36    11605.89    615.21 o
  16   0   6    89552.37    84673.71   1440.36 o
  18   0   6     7147.98     7177.39    576.14 o
  20   0   6    36743.46    39094.82   1098.58 o
  22   0   6       11.46      527.32    278.31 o
  24   0   6    14854.68    14345.02    834.92 o
 -25   1   6     7370.96     8222.27    688.44 o
 -23   1   6    12622.62    12269.93    771.45 o
 -21   1   6    13154.55    14281.55    756.80 o
 -19   1   6      844.19     1547.78    273.42 o
 -17   1   6    20128.35    19418.03    751.92 o
 -15   1   6    45586.27    46491.93   1069.29 o
 -13   1   6    40591.87    39348.72    922.81 o
 -11   1   6   151189.34   145134.72   1591.72 o
  -9   1   6      847.77      830.04    185.54 o
  -7   1   6     9985.54    10888.16    546.85 o
  -5   1   6    42881.19    36492.41    800.74 o
  -3   1   6     2056.97     2626.83    434.55 o
  -1   1   6   181698.61   175304.19   1630.78 o
   1   1   6     5670.10     4667.75    395.49 o
   3   1   6    37130.66    50139.22    869.10 o
   5   1   6     7356.61     5678.44    395.49 o
   7   1   6        7.68      424.78     39.06 o
   9   1   6    85822.83    83653.26   1162.05 o
  11   1   6    17095.07    19842.81    673.80 o
  13   1   6    69916.83    67321.02   1162.05 o
  15   1   6    16883.74    17440.58    712.86 o
  17   1   6    11980.46    13090.20    673.80 o
  19   1   6      297.27      786.10    253.89 o
  21   1   6     5081.55     4638.45    581.03 o
  23   1   6     2813.17     3139.50    400.37 o
  25   1   6    18050.18    16595.89    917.93 o
 -26   2   6     2692.19     3329.92    610.32 o
 -24   2   6     6224.30     6064.17    624.97 o
 -22   2   6       40.28      873.98    263.66 o
 -20   2   6    26620.61    26566.12    961.87 o
 -18   2   6    38680.59    40642.61   1093.70 o
 -16   2   6     6265.19     6366.89    595.67 o
 -14   2   6     4351.39     4609.16    493.14 o
 -12   2   6     1414.59     2802.60    449.20 o
 -10   2   6    64179.43    63219.66   1093.70 o
  -8   2   6    48415.13    45217.58    961.87 o
  -6   2   6     1629.25     1992.09    356.43 o
  -4   2   6    69961.02    69015.28   1122.99 o
  -2   2   6     3009.20     3246.92    395.49 o
   0   2   6      610.49     3544.75    468.73 o
   2   2   6    75999.92    66779.05   1108.35 o
   4   2   6     2680.84     3334.80    400.37 o
   6   2   6    68918.02    68077.83   1098.58 o
   8   2   6    31844.99    32640.05    815.39 o
  10   2   6     8195.57     8041.61    512.67 o
  12   2   6       17.07      786.10    234.36 o
  14   2   6     7099.30     7797.48    585.91 o
  16   2   6    47676.24    47761.41   1152.29 o
  18   2   6    11060.50     9301.32    659.15 o
  20   2   6     8378.74     9867.70    678.68 o
  22   2   6     8789.44     8227.15    673.80 o
  24   2   6     3330.68     3539.87    590.79 o
 -25   3   6      108.53      390.61    288.07 o
 -23   3   6     7785.96     8661.70    693.33 o
 -21   3   6     4923.77     5439.20    605.44 o
 -19   3   6      325.60     1772.38    322.25 o
 -17   3   6      131.77      595.67    234.36 o
 -15   3   6     9026.14    10189.95    644.50 o
 -13   3   6    27934.51    29842.33    913.04 o
 -11   3   6     5685.69     5976.28    493.14 o
  -9   3   6     4755.63     5444.08    483.38 o
  -7   3   6     2555.19     3495.93    410.14 o
  -5   3   6     4323.15     3788.88    439.43 o
  -3   3   6      294.78     1206.00    229.48 o
  -1   3   6    83994.05    82349.61   1298.77 o
   1   3   6     3085.47     2880.72    405.25 o
   3   3   6     5836.22     6972.33    478.49 o
   5   3   6     9603.34    10395.01    561.50 o
   7   3   6     1123.63     1264.59    229.48 o
   9   3   6     1249.92     1572.19    283.19 o
  11   3   6    46455.59    45290.82   1059.52 o
  13   3   6    14980.34    15458.25    712.86 o
  15   3   6     7908.28     9355.03    629.85 o
  17   3   6      174.40        0.00      4.88 o
  19   3   6     5152.42     4804.46    590.79 o
  21   3   6     7532.19     7035.80    654.27 o
  23   3   6      449.50      883.75    317.37 o
 -24   4   6        2.15      190.42    288.07 o
 -22   4   6     5299.23     4819.11    629.85 o
 -20   4   6      406.46      869.10    263.66 o
 -18   4   6     8546.37     9125.54    639.62 o
 -16   4   6     4084.38     4858.17    556.61 o
 -14   4   6     2173.58     2812.37    488.26 o
 -12   4   6      691.14     1118.11    244.13 o
 -10   4   6    25168.05    26043.69    864.22 o
  -8   4   6        2.99      156.24    214.83 o
  -6   4   6     7988.92     7607.06    571.26 o
  -4   4   6    22811.32    21815.37    781.21 o
  -2   4   6    61061.24    57570.51   1196.23 o
   0   4   6    19738.96    20594.72    761.68 o
   2   4   6     2861.07     2861.19    449.20 o
   4   4   6    26876.73    25062.29    859.33 o
   6   4   6        9.00        0.00      4.88 o
   8   4   6    49081.15    46369.87   1118.11 o
  10   4   6     1631.61     1669.84    307.60 o
  12   4   6     9799.80    10316.89    634.74 o
  14   4   6      297.86      151.36    249.01 o
  16   4   6     2086.05     3115.09    498.02 o
  18   4   6     8512.41     8241.80    678.68 o
  20   4   6     9713.10     8534.75    717.74 o
  22   4   6    15934.24    16073.46    908.16 o
 -21   5   6     6621.89     6147.17    688.44 o
 -19   5   6     9155.47     9286.67    737.27 o
 -17   5   6     3636.21     4638.45    576.14 o
 -15   5   6     2072.39     2280.17    361.31 o
 -13   5   6       44.64      429.67    244.13 o
 -11   5   6      291.21      258.78    249.01 o
  -9   5   6    39028.68    40193.41   1113.23 o
  -7   5   6      497.59     1171.82    253.89 o
  -5   5   6    18794.01    18548.93    810.51 o
  -3   5   6    15484.52    16156.46    756.80 o
  -1   5   6    26576.87    25111.11    864.22 o
   1   5   6     3860.26     3852.36    498.02 o
   3   5   6      293.23      590.79    244.13 o
   5   5   6    47650.76    49148.06   1201.11 o
   7   5   6    12844.92    12675.18    712.86 o
   9   5   6      823.82      932.57    244.13 o
  11   5   6      742.13      795.86    244.13 o
  13   5   6      395.81      478.49    249.01 o
  15   5   6     1118.85     1235.29    292.95 o
  17   5   6    25732.29    28055.31   1074.17 o
  19   5   6     1924.10     1674.73    312.49 o
 -18   6   6      132.56      483.38    283.19 o
 -16   6   6     5044.06     4076.96    610.32 o
 -14   6   6     6459.78     6396.18    644.50 o
 -12   6   6    23023.75    23153.20    961.87 o
 -10   6   6    11085.22    10878.39    747.03 o
  -8   6   6     1492.30     1005.81    278.31 o
  -6   6   6     8463.42     9379.44    683.56 o
  -4   6   6     4115.76     3852.36    546.85 o
  -2   6   6    30713.54    30355.01   1030.22 o
   0   6   6     8180.43     8207.62    668.91 o
   2   6   6    23658.81    24232.25    947.22 o
   4   6   6      312.09        0.00      4.88 o
   6   6   6      411.71        0.00      4.88 o
   8   6   6     9327.65     9511.27    712.86 o
  10   6   6    11042.32    10170.42    717.74 o
  12   6   6       11.13        0.00      4.88 o
  14   6   6    16774.22    18338.97    917.93 o
  16   6   6     3858.73     6156.93    664.03 o
 -15   7   6    14004.96    14764.92    883.75 o
 -13   7   6     3685.49     4174.61    595.67 o
 -11   7   6     1339.87     1381.77    307.60 o
  -9   7   6    22568.09    22957.90    991.16 o
  -7   7   6       16.14        0.00      4.88 o
  -5   7   6    15516.34    16288.29    854.45 o
  -3   7   6    24278.83    22840.71    991.16 o
  -1   7   6     2854.07     3085.79    595.67 o
   1   7   6     5458.95     4848.40    634.74 o
   3   7   6     4689.69     5234.13    624.97 o
   5   7   6    24817.74    24842.57   1059.52 o
   7   7   6    30443.73    29046.47   1142.52 o
   9   7   6     1031.41      834.92    297.84 o
  11   7   6    15977.77    15428.96    903.28 o
  13   7   6     6489.74     6908.85    722.62 o
  -8   8   6     3297.97     3149.26    615.21 o
  -6   8   6       60.71      322.25    292.95 o
  -4   8   6     4311.34     4379.67    644.50 o
  -2   8   6    19771.93    19022.54   1010.69 o
   0   8   6     6406.39     5737.03    688.44 o
   2   8   6    12163.49    11454.54    834.92 o
   4   8   6      428.75      639.62    312.49 o
   6   8   6        9.31       87.89    288.07 o
   8   8   6     2553.92     2192.28    366.19 o
 -25   1   7      947.37     1357.36    297.84 o
 -23   1   7     3308.06     3354.33    546.85 o
 -21   1   7      163.01        0.00      4.88 o
 -19   1   7      993.70     1796.79    312.49 o
 -17   1   7    38712.41    37434.75   1049.75 o
 -15   1   7     9927.70    13876.29    712.86 o
 -13   1   7    64733.11    62887.64   1201.11 o
 -11   1   7      481.05      678.68    190.42 o
  -9   1   7     4999.91     4911.88    424.78 o
  -7   1   7     3869.93     4369.91    419.90 o
  -5   1   7     4306.53     5063.24    454.08 o
  -3   1   7    65987.55    58024.59   1064.40 o
  -1   1   7    86891.88    85904.13   1332.94 o
   1   1   7    61291.52    53815.80   1020.46 o
   3   1   7     7317.31     7890.25    454.08 o
   5   1   7     1725.65     3217.62    371.08 o
   7   1   7      687.13      996.05    195.30 o
   9   1   7    12784.76    11742.61    551.73 o
  11   1   7     2638.41     6718.43    507.79 o
  13   1   7    72724.59    70167.57   1269.47 o
  15   1   7     8821.88    11693.78    634.74 o
  17   1   7     1804.82     2260.63    449.20 o
  19   1   7      141.59        0.00      4.88 o
  21   1   7      591.36      927.69    288.07 o
  23   1   7    18053.10    15272.71    859.33 o
 -24   2   7     1981.91     2162.98    366.19 o
 -22   2   7     2125.74     1923.74    375.96 o
 -20   2   7       53.20      546.85    239.25 o
 -18   2   7    16915.08    15995.33    786.10 o
 -16   2   7    97851.39    97251.25   1645.43 o
 -14   2   7    67494.28    64371.95   1259.71 o
 -12   2   7    40126.21    42346.62   1054.64 o
 -10   2   7     2449.79     2621.95    395.49 o
  -8   2   7     4135.38     3891.42    468.73 o
  -6   2   7     5964.24     5229.24    463.85 o
  -4   2   7      329.43      395.49    200.19 o
  -2   2   7   119005.68   118114.52   1552.66 o
   0   2   7      432.72     1757.73    341.78 o
   2   2   7    12997.36    11532.66    576.14 o
   4   2   7    14091.61    13446.63    581.03 o
   6   2   7    38288.14    35867.44    854.45 o
   8   2   7       12.86        4.88    200.19 o
  10   2   7    41330.73    46301.51   1000.93 o
  12   2   7   102883.80    99887.84   1518.48 o
  14   2   7    67342.30    68629.55   1337.83 o
  16   2   7    10099.71    10873.51    644.50 o
  18   2   7     8959.20     8954.65    659.15 o
  20   2   7      418.20        0.00      4.88 o
  22   2   7     1237.90     2089.74    380.84 o
 -23   3   7    24198.00    24178.54   1064.40 o
 -21   3   7     1710.34     1577.07    297.84 o
 -19   3   7    17225.24    16991.38    869.10 o
 -17   3   7    60135.08    61276.39   1386.65 o
 -15   3   7    36313.73    39426.84   1235.29 o
 -13   3   7   163516.52   158888.95   2050.68 o
 -11   3   7      610.26     1752.85    273.42 o
  -9   3   7    15451.25    15018.82    693.33 o
  -7   3   7    11331.09    10990.69    595.67 o
  -5   3   7    67645.52    70431.23   1352.47 o
  -3   3   7   105688.02   100620.23   1533.13 o
  -1   3   7   199681.20   204170.00   2187.40 o
   1   3   7   204589.34   191778.00   2109.27 o
   3   3   7    18494.81    21839.78    820.27 o
   5   3   7    39361.41    36009.04    986.28 o
   7   3   7     2131.13     3290.86    468.73 o
   9   3   7    72320.45    68834.63   1308.53 o
  11   3   7     7885.42    10795.39    761.68 o
  13   3   7   144210.64   133289.56   1874.91 o
  15   3   7    49125.84    50178.28   1254.82 o
  17   3   7     9482.70     9389.20    678.68 o
  19   3   7     8465.27     7509.41    659.15 o
  21   3   7        4.80      541.97    312.49 o
 -22   4   7        3.91      717.74    302.72 o
 -20   4   7    18285.11    19549.85    937.46 o
 -18   4   7     1336.59     2958.84    561.50 o
 -16   4   7    55757.27    54885.09   1391.54 o
 -14   4   7     4645.55     5116.94    561.50 o
 -12   4   7    45100.96    43884.64   1215.76 o
 -10   4   7    41516.88    38909.29   1088.82 o
  -8   4   7    24603.46    26488.00    952.10 o
  -6   4   7    36240.71    36038.33   1000.93 o
  -4   4   7    35683.03    36941.61   1020.46 o
  -2   4   7    89353.75    90938.07   1552.66 o
   0   4   7      128.30     1391.54    288.07 o
   2   4   7    70822.23    67594.45   1337.83 o
   4   4   7    25734.98    25560.31    893.51 o
   6   4   7    26297.27    25892.33    917.93 o
   8   4   7    28456.13    28030.89    947.22 o
  10   4   7    48360.81    47204.79   1191.35 o
  12   4   7    43711.04    43415.91   1171.82 o
  14   4   7     4210.23     5273.19    590.79 o
  16   4   7    33112.83    31819.78   1083.93 o
  18   4   7     3884.24     3290.86    615.21 o
  20   4   7    23581.47    22069.27    971.63 o
 -21   5   7    14754.75    14188.78    932.57 o
 -19   5   7    32392.94    32229.91   1206.00 o
 -17   5   7     2123.92     2275.28    375.96 o
 -15   5   7     4481.56     5429.43    634.74 o
 -13   5   7    34927.58    35564.72   1127.88 o
 -11   5   7     2975.10     3569.17    585.91 o
  -9   5   7   125447.14   120741.34   1928.62 o
  -7   5   7      535.10     1913.97    322.25 o
  -5   5   7    78065.01    79771.61   1542.90 o
  -3   5   7      558.74      927.69    283.19 o
  -1   5   7    12596.32    13475.92    747.03 o
   1   5   7    63448.95    68004.59   1425.71 o
   3   5   7     1778.39     2895.37    415.02 o
   5   5   7   124588.65   121009.88   1884.68 o
   7   5   7     2771.42     4399.21    620.09 o
   9   5   7    42252.67    41545.88   1220.65 o
  11   5   7      882.53     1386.65    302.72 o
  13   5   7    14516.84    13422.21    800.74 o
  15   5   7    26829.68    30169.47   1088.82 o
  17   5   7    13048.60    11840.26    815.39 o
  19   5   7    25441.72    25936.27   1108.35 o
 -18   6   7     6075.77     7050.45    766.57 o
 -16   6   7    13138.60    13446.63    859.33 o
 -14   6   7      959.35     1303.65    297.84 o
 -12   6   7     4820.72     4692.16    639.62 o
 -10   6   7    24984.07    26678.42   1039.99 o
  -8   6   7    16407.33    16395.71    942.34 o
  -6   6   7    70635.57    73824.63   1567.31 o
  -4   6   7    21713.29    21170.87    956.99 o
  -2   6   7    24485.00    24832.81    986.28 o
   0   6   7      572.45        0.00      4.88 o
   2   6   7    31228.50    28284.79   1079.05 o
   4   6   7    46628.77    53278.72   1406.18 o
   6   6   7    84192.73    82281.25   1694.26 o
   8   6   7    18302.06    18246.21    986.28 o
  10   6   7    20622.13    21546.83    976.52 o
  12   6   7      500.97      522.44    278.31 o
  14   6   7     9049.67     9784.69    761.68 o
  16   6   7    23514.75    23021.37   1074.17 o
 -13   7   7     1668.15     1806.55    332.02 o
 -11   7   7     7340.27     8559.17    751.92 o
  -9   7   7    16683.09    16322.47    917.93 o
  -7   7   7     5260.46     4047.66    649.38 o
  -5   7   7      785.46      454.08    297.84 o
  -3   7   7     3010.83     2328.99    410.14 o
  -1   7   7     8423.16     8759.35    717.74 o
   1   7   7      733.95      454.08    292.95 o
   3   7   7        9.36       78.12    278.31 o
   5   7   7      121.06        0.00      4.88 o
   7   7   7     1763.32     1074.17    322.25 o
   9   7   7       39.96        0.00      4.88 o
  11   7   7       26.58        0.00      4.88 o
  -6   8   7     3687.50     4970.47    664.03 o
  -4   8   7      823.13      620.09    307.60 o
  -2   8   7     5686.63     6957.68    717.74 o
   0   8   7       23.84        0.00      4.88 o
   2   8   7     1590.35     1249.94    322.25 o
   4   8   7      346.39        0.00      4.88 o
 -24   0   8    17653.95    19769.57    932.57 o
 -22   0   8     4004.11     3998.83    556.61 o
 -20   0   8    16900.72    17684.71    844.69 o
 -18   0   8      136.91        0.00      4.88 o
 -16   0   8    47754.08    47268.27   1210.88 o
 -14   0   8   123673.20   127244.95   1708.90 o
 -12   0   8    21924.84    21664.01    820.27 o
 -10   0   8    32799.76    29803.28    830.04 o
  -8   0   8    13958.68    14979.76    605.44 o
  -6   0   8     7261.47     6669.61    532.20 o
  -4   0   8    69497.41    62238.25   1079.05 o
  -2   0   8   227330.75   223177.88   2133.69 o
   0   0   8   255430.98   225907.23   1913.97 o
   2   0   8   122885.36   119838.06   1445.24 o
   4   0   8     6483.73     5732.15    444.31 o
   6   0   8     3890.02     3569.17    405.25 o
   8   0   8    29038.74    25848.38    771.45 o
  10   0   8    17585.93    22093.68    781.21 o
  12   0   8   137925.66   124803.66   1694.26 o
  14   0   8     6358.95     7509.41    576.14 o
  16   0   8      359.49     1586.84    258.78 o
  18   0   8     6853.07     5590.56    576.14 o
  20   0   8    11298.82    13431.98    786.10 o
  22   0   8    20414.25    19203.19    942.34 o
 -25   1   8      879.73      756.80    297.84 o
 -23   1   8     6315.53     5644.26    629.85 o
 -21   1   8       46.78        0.00      4.88 o
 -19   1   8       28.85      234.36    244.13 o
 -17   1   8    33435.26    34021.82   1030.22 o
 -15   1   8       62.41      288.07    234.36 o
 -13   1   8     6116.35     6625.66    566.38 o
 -11   1   8    10937.22    10565.90    590.79 o
  -9   1   8     1260.91     1552.66    268.54 o
  -7   1   8     6972.20     7362.93    493.14 o
  -5   1   8    75360.20    70851.13   1201.11 o
  -3   1   8     4484.17     3735.17    424.78 o
  -1   1   8     4382.55     4467.56    498.02 o
   1   1   8      132.47      878.86    234.36 o
   3   1   8    49099.04    47356.16    947.22 o
   5   1   8    10883.18    10741.68    546.85 o
   7   1   8     1146.54     1313.41    258.78 o
   9   1   8    23983.02    24442.20    776.33 o
  11   1   8     1423.06     1103.46    249.01 o
  13   1   8      999.24     4208.78    522.44 o
  15   1   8    38825.91    35564.72   1020.46 o
  17   1   8      242.41        0.00      4.88 o
  19   1   8     1659.80     2104.39    380.84 o
  21   1   8     9674.88    11601.01    751.92 o
 -24   2   8    12901.10    13822.59    859.33 o
 -22   2   8        1.41      292.95    258.78 o
 -20   2   8     7681.43     7924.43    678.68 o
 -18   2   8     3279.18     2495.00    341.78 o
 -16   2   8      416.02      873.98    263.66 o
 -14   2   8    55979.64    56291.28   1249.94 o
 -12   2   8       65.91      522.44    224.60 o
 -10   2   8    10934.31    12186.92    634.74 o
  -8   2   8     3646.98     3071.14    468.73 o
  -6   2   8       28.12        0.00      4.88 o
  -4   2   8    26997.88    25697.02    815.39 o
  -2   2   8    29528.71    27288.75    937.46 o
   0   2   8    48119.86    44758.62   1088.82 o
   2   2   8    18643.56    17748.18    717.74 o
   4   2   8     1975.05     1972.56    395.49 o
   6   2   8      839.84     1513.60    224.60 o
   8   2   8     9930.23     9608.92    561.50 o
  10   2   8     1596.00     3119.97    468.73 o
  12   2   8    49422.00    47409.86   1113.23 o
  14   2   8       27.39      634.74    239.25 o
  16   2   8        0.11      522.44    258.78 o
  18   2   8     1117.66     1264.59    283.19 o
  20   2   8        1.17        0.00      4.88 o
  22   2   8    11720.58    12172.27    820.27 o
 -23   3   8      842.11     1142.52    312.49 o
 -21   3   8    28561.63    27816.06   1088.82 o
 -19   3   8     1313.40     1381.77    288.07 o
 -17   3   8    13840.01    13524.75    761.68 o
 -15   3   8      453.67      634.74    244.13 o
 -13   3   8    10126.88    11361.77    664.03 o
 -11   3   8    24076.94    25399.19    898.39 o
  -9   3   8      582.41      439.43    239.25 o
  -7   3   8    41321.68    41433.58   1030.22 o
  -5   3   8    15731.32    17328.28    737.27 o
  -3   3   8      167.18      273.42    214.83 o
  -1   3   8     8997.40     9765.16    624.97 o
   1   3   8     2470.05     2314.34    454.08 o
   3   3   8    35508.61    32771.88    976.52 o
   5   3   8    25947.77    22054.62    844.69 o
   7   3   8     1504.17     1596.60    302.72 o
   9   3   8     8407.82     9125.54    624.97 o
  11   3   8     4807.72     4501.74    522.44 o
  13   3   8    12168.75    11952.56    698.21 o
  15   3   8     5825.41     5053.47    605.44 o
  17   3   8     1203.87     2978.37    537.08 o
  19   3   8     8220.92     6899.09    698.21 o
  21   3   8     2247.11     2656.12    424.78 o
 -22   4   8      295.11      209.95    297.84 o
 -20   4   8     5604.10     5981.16    639.62 o
 -18   4   8     1024.98     1308.53    283.19 o
 -16   4   8    34030.57    35872.32   1122.99 o
 -14   4   8     3892.12     4936.29    551.73 o
 -12   4   8     2057.89     1870.03    341.78 o
 -10   4   8      638.17     1533.13    302.72 o
  -8   4   8        4.33        0.00      4.88 o
  -6   4   8    21715.86    21200.16    859.33 o
  -4   4   8     1318.46     1625.90    327.13 o
  -2   4   8    12234.73    11830.49    717.74 o
   0   4   8    11091.23     9716.33    698.21 o
   2   4   8     3391.11     3398.28    502.91 o
   4   4   8    20029.41    18402.45    844.69 o
   6   4   8     8670.88     7148.10    629.85 o
   8   4   8      618.77      624.97    253.89 o
  10   4   8       90.06      151.36    239.25 o
  12   4   8      454.79      375.96    278.31 o
  14   4   8     6168.83     5634.50    620.09 o
  16   4   8       24.88        0.00      4.88 o
  18   4   8      372.69      458.96    292.95 o
 -19   5   8      354.93      361.31    297.84 o
 -17   5   8       34.89      288.07    278.31 o
 -15   5   8    12650.14    12474.99    805.63 o
 -13   5   8     7972.38     9457.56    703.09 o
 -11   5   8     4967.12     6142.29    629.85 o
  -9   5   8      351.20        0.00      4.88 o
  -7   5   8    18582.10    19486.38    893.51 o
  -5   5   8       32.83        0.00      4.88 o
  -3   5   8     1535.15     2563.35    478.49 o
  -1   5   8     4495.34     5522.20    546.85 o
   1   5   8     2264.97     2724.48    527.32 o
   3   5   8    14802.51    13236.68    810.51 o
   5   5   8    10936.08     9149.96    732.39 o
   7   5   8     1074.37     1059.52    288.07 o
   9   5   8     3023.11     3139.50    537.08 o
  11   5   8     2556.16     2416.88    385.72 o
  13   5   8    10268.40     8676.35    703.09 o
  15   5   8      815.63      463.85    292.95 o
  17   5   8     7576.28     8778.88    761.68 o
 -16   6   8    16341.52    17035.32    947.22 o
 -14   6   8      202.43        0.00      4.88 o
 -12   6   8     6511.97     7948.84    707.97 o
 -10   6   8     9227.70     9164.60    732.39 o
  -8   6   8        5.98      180.66    288.07 o
  -6   6   8    39265.44    40916.03   1264.59 o
  -4   6   8     2002.48     1826.09    361.31 o
  -2   6   8     1617.14     1606.37    292.95 o
   0   6   8     7038.40     6523.13    683.56 o
   2   6   8       21.92        0.00      4.88 o
   4   6   8     8921.86     7651.00    742.15 o
   6   6   8    30620.65    35496.36   1201.11 o
   8   6   8     6677.10     7948.84    737.27 o
  10   6   8     8685.65     8573.81    732.39 o
  12   6   8     1541.36     1918.85    336.90 o
  14   6   8     1641.98     1015.58    336.90 o
 -11   7   8     1013.04     1083.93    312.49 o
  -9   7   8     2465.07     2275.28    336.90 o
  -7   7   8      174.25      180.66    292.95 o
  -5   7   8      373.80        0.00      4.88 o
  -3   7   8    10803.23    10878.39    815.39 o
  -1   7   8        6.89        0.00      4.88 o
   1   7   8     1173.89      751.92    312.49 o
   3   7   8      630.89      146.48    292.95 o
   5   7   8      644.02      639.62    302.72 o
   7   7   8       68.43        0.00      4.88 o
   9   7   8     7569.46     7294.58    771.45 o
 -23   1   9      148.01        0.00      4.88 o
 -21   1   9     5608.47     6547.54    639.62 o
 -19   1   9      383.87      444.31    249.01 o
 -17   1   9      556.07      571.26    258.78 o
 -15   1   9     1737.92     1718.67    307.60 o
 -13   1   9        0.92      639.62    224.60 o
 -11   1   9      853.67      849.57    224.60 o
  -9   1   9      921.34      659.15    209.95 o
  -7   1   9      138.20      209.95    209.95 o
  -5   1   9     7493.65     6982.09    493.14 o
  -3   1   9     9026.38     8656.82    590.79 o
  -1   1   9     3964.40     4360.15    502.91 o
   1   1   9     2752.44     2104.39    415.02 o
   3   1   9     1216.02      947.22    224.60 o
   5   1   9     2226.84     2534.06    395.49 o
   7   1   9      192.21        0.00      4.88 o
   9   1   9      870.87     2065.33    297.84 o
  11   1   9    25118.37    23910.00    839.80 o
  13   1   9     2710.78     2402.23    478.49 o
  15   1   9     2646.57     3383.63    512.67 o
  17   1   9      960.17     1074.17    283.19 o
  19   1   9     2122.31     2250.87    380.84 o
  21   1   9      170.96      590.79    288.07 o
 -22   2   9      645.60      761.68    278.31 o
 -20   2   9     3044.93     2988.14    410.14 o
 -18   2   9     5515.75     5136.48    600.56 o
 -16   2   9     3113.33     2631.71    380.84 o
 -14   2   9    41777.44    39534.25   1113.23 o
 -12   2   9     1085.40     1533.13    302.72 o
 -10   2   9        4.53        0.00      4.88 o
  -8   2   9      791.37      873.98    224.60 o
  -6   2   9      218.86        0.00      4.88 o
  -4   2   9    65257.67    60724.66   1293.88 o
  -2   2   9    14618.81    14066.72    810.51 o
   0   2   9    66488.90    61706.06   1357.36 o
   2   2   9     4198.19     4526.15    541.97 o
   4   2   9     3031.33     2773.31    468.73 o
   6   2   9     5618.84     5878.63    527.32 o
   8   2   9    10841.39    11332.47    629.85 o
  10   2   9     3875.65     4291.79    507.79 o
  12   2   9     2379.47     3740.06    512.67 o
  14   2   9     9033.61     6894.20    629.85 o
  16   2   9     9344.61     9721.22    703.09 o
  18   2   9        4.83        0.00      4.88 o
  20   2   9     1406.57     1440.36    312.49 o
 -21   3   9     3420.31     4809.34    624.97 o
 -19   3   9     2125.17     1718.67    297.84 o
 -17   3   9      122.12      483.38    268.54 o
 -15   3   9     4313.50     4487.09    541.97 o
 -13   3   9       17.34        0.00      4.88 o
 -11   3   9     9507.05     9696.81    629.85 o
  -9   3   9      588.49      454.08    253.89 o
  -7   3   9      102.98        0.00      4.88 o
  -5   3   9      985.85      683.56    239.25 o
  -3   3   9      991.85     1035.11    249.01 o
  -1   3   9     7309.32     7060.21    610.32 o
   1   3   9     9026.09     7133.45    610.32 o
   3   3   9      371.81      561.50    234.36 o
   5   3   9      145.28        0.00      4.88 o
   7   3   9      403.21      214.83    234.36 o
   9   3   9     7569.83     9877.46    668.91 o
  11   3   9    39962.02    39607.50   1118.11 o
  13   3   9      700.08     1020.46    278.31 o
  15   3   9    13296.33    15829.33    820.27 o
  17   3   9      104.06        0.00      4.88 o
  19   3   9        9.17        0.00      4.88 o
 -20   4   9      898.82     1039.99    307.60 o
 -18   4   9     3626.03     3344.57    585.91 o
 -16   4   9     1241.66     1039.99    283.19 o
 -14   4   9    15502.81    14608.68    815.39 o
 -12   4   9     3056.31     3578.93    556.61 o
 -10   4   9     5259.83     4423.62    600.56 o
  -8   4   9     8094.81     8383.39    668.91 o
  -6   4   9     2112.01     2792.84    512.67 o
  -4   4   9    22113.79    22562.41    898.39 o
  -2   4   9     3695.49     3359.22    512.67 o
   0   4   9     2559.93     3583.81    493.14 o
   2   4   9     5736.05     6191.11    595.67 o
   4   4   9    10634.09    10033.70    717.74 o
   6   4   9     3052.02     3344.57    556.61 o
   8   4   9    13551.62    14374.32    776.33 o
  10   4   9      792.10      605.44    268.54 o
  12   4   9     2942.82     3559.40    532.20 o
  14   4   9      428.85      439.43    273.42 o
  16   4   9     5252.76     4740.99    624.97 o
  18   4   9    11093.22    11019.98    800.74 o
 -17   5   9      682.38      786.10    302.72 o
 -15   5   9      462.37      175.77    283.19 o
 -13   5   9       71.37      478.49    273.42 o
 -11   5   9    12006.56    12684.94    786.10 o
  -9   5   9      233.96        0.00      4.88 o
  -7   5   9    11805.23    10668.44    761.68 o
  -5   5   9     7923.96     9296.43    698.21 o
  -3   5   9    10375.61    10829.56    751.92 o
  -1   5   9      615.64        0.00      4.88 o
   1   5   9     5637.87     5624.73    629.85 o
   3   5   9      396.51      771.45    273.42 o
   5   5   9    15637.66    15311.77    869.10 o
   7   5   9     2215.14     1757.73    312.49 o
   9   5   9     3830.30     4125.78    600.56 o
  11   5   9       57.52        0.00      4.88 o
  13   5   9     2198.44     1469.66    302.72 o
  15   5   9     6249.21     8271.09    742.15 o
 -14   6   9     1269.60     1372.01    327.13 o
 -12   6   9     3803.36     4233.20    620.09 o
 -10   6   9    11836.17    11532.66    854.45 o
  -8   6   9     3991.71     4467.56    644.50 o
  -6   6   9     3582.47     5160.89    644.50 o
  -4   6   9      694.34      991.16    292.95 o
  -2   6   9     2022.22     2519.41    400.37 o
   0   6   9    15763.96    17147.63    966.75 o
   2   6   9     8763.85     8559.16    727.50 o
   4   6   9    12130.07    12074.62    830.04 o
   6   6   9     1501.03     1816.32    332.02 o
   8   6   9    11698.27     9189.02    820.27 o
  10   6   9      148.02      615.21    288.07 o
  12   6   9      376.32      800.74    292.95 o
  -9   7   9     6196.20     6127.64    737.27 o
  -7   7   9    17141.07    16722.84    952.10 o
  -5   7   9      353.07      336.90    307.60 o
  -3   7   9       12.82        0.00      4.88 o
  -1   7   9       89.99      615.21    288.07 o
   1   7   9     4194.53     4174.61    629.85 o
   3   7   9     4016.23     4506.62    698.21 o
   5   7   9    21549.56    22440.34   1079.05 o
 -22   0  10    51335.75    50730.02   1464.77 o
 -20   0  10     5643.63     5160.89    610.32 o
 -18   0  10     3481.25     2524.29    429.67 o
 -16   0  10    47807.66    49411.71   1274.35 o
 -14   0  10     5389.87     6996.74    712.86 o
 -12   0  10    99774.94    92202.66   1552.66 o
 -10   0  10    18287.14    15277.59    825.16 o
  -8   0  10    78079.17    74967.15   1357.36 o
  -6   0  10     2352.72     3066.26    429.67 o
  -4   0  10    50559.51    46858.13   1039.99 o
  -2   0  10     5854.39     5014.41    576.14 o
   0   0  10    37611.21    34275.72    947.22 o
   2   0  10     9964.32     8422.45    581.03 o
   4   0  10    19007.11    19881.87    786.10 o
   6   0  10   108041.09   107758.56   1577.07 o
   8   0  10     3751.36     4970.47    556.61 o
  10   0  10    81838.60    78116.41   1430.60 o
  12   0  10     1390.84     2651.24    517.55 o
  14   0  10    36003.51    34925.10   1069.29 o
  16   0  10     3884.71     8105.08    683.56 o
  18   0  10    67046.29    64083.88   1528.25 o
  20   0  10    33782.64    37107.61   1254.82 o
 -21   1  10     8214.36     9364.79    781.21 o
 -19   1  10    75741.49    72247.55   1581.96 o
 -17   1  10    18124.15    20448.25    908.16 o
 -15   1  10     4691.61     3769.35    532.20 o
 -13   1  10     2120.76     2372.93    468.73 o
 -11   1  10    11668.74    13534.51    737.27 o
  -9   1  10    82316.63    76304.98   1372.01 o
  -7   1  10    83301.23    75782.54   1367.12 o
  -5   1  10    20693.31    19227.60    776.33 o
  -3   1  10     6795.01     6215.53    624.97 o
  -1   1  10     1924.33     2441.29    483.38 o
   1   1  10     6308.68     7279.93    615.21 o
   3   1  10   109736.70   109902.01   1596.60 o
   5   1  10      564.34     2045.80    341.78 o
   7   1  10   102982.33    99736.48   1567.31 o
   9   1  10     3191.88     4462.68    546.85 o
  11   1  10     1682.60     2236.22    336.90 o
  13   1  10     2089.40     2250.87    351.55 o
  15   1  10     5169.13     6088.58    629.85 o
  17   1  10    43518.25    40632.84   1220.65 o
  19   1  10    14937.30    13973.95    878.86 o
 -22   2  10    17621.70    16971.85    952.10 o
 -20   2  10      556.38      668.91    288.07 o
 -18   2  10      544.58      190.42    288.07 o
 -16   2  10    29302.39    31521.94   1049.75 o
 -14   2  10    12333.16    14847.93    815.39 o
 -12   2  10    25589.72    23490.10    883.75 o
 -10   2  10    38815.40    34344.07   1069.29 o
  -8   2  10    13719.78    13607.75    732.39 o
  -6   2  10     7374.18     7807.25    698.21 o
  -4   2  10    37417.49    35237.59   1108.35 o
  -2   2  10    25494.67    23348.50    991.16 o
   0   2  10    63065.34    57892.76   1391.54 o
   2   2  10       75.61      756.80    268.54 o
   4   2  10    15928.43    16879.08    771.45 o
   6   2  10    28481.61    28475.21    947.22 o
   8   2  10     2101.62     3798.65    537.08 o
  10   2  10    67398.38    69112.92   1386.65 o
  12   2  10       44.04     1376.89    283.19 o
  14   2  10    19008.50    17411.28    839.80 o
  16   2  10      239.98      976.52    288.07 o
  18   2  10     8844.26    10058.12    747.03 o
 -21   3  10       16.89       19.53    283.19 o
 -19   3  10     9024.21     9613.80    747.03 o
 -17   3  10      629.61     1113.23    297.84 o
 -15   3  10     4499.98     3036.97    541.97 o
 -13   3  10     8789.78     8124.61    673.80 o
 -11   3  10     7828.72     7738.89    664.03 o
  -9   3  10      651.04     1015.58    288.07 o
  -7   3  10    33525.04    32083.44   1079.05 o
  -5   3  10    12425.35    11283.64    732.39 o
  -3   3  10    12218.21    10932.10    761.68 o
  -1   3  10     4784.43     4789.81    571.26 o
   1   3  10      877.24     1357.36    288.07 o
   3   3  10    25406.98    24598.44    947.22 o
   5   3  10      216.42      468.73    258.78 o
   7   3  10    22896.65    22630.76    898.39 o
   9   3  10    12787.54    13275.74    756.80 o
  11   3  10      434.74      908.16    273.42 o
  13   3  10    19720.50    21405.23    913.04 o
  15   3  10     2817.14     2314.34    390.61 o
  17   3  10     6484.89     6659.84    712.86 o
 -18   4  10     1635.43     2304.58    400.37 o
 -16   4  10      532.56      600.56    288.07 o
 -14   4  10     6166.52     7035.80    659.15 o
 -12   4  10     1342.34     2241.10    371.08 o
 -10   4  10    16135.75    16576.36    854.45 o
  -8   4  10    14455.01    14716.10    830.04 o
  -6   4  10    10404.00    10146.00    707.97 o
  -4   4  10       62.16        0.00      4.88 o
  -2   4  10    15485.64    12582.41    834.92 o
   0   4  10    31162.98    31541.47   1118.11 o
   2   4  10    12503.50    11957.44    771.45 o
   4   4  10     1415.34     1406.18    292.95 o
   6   4  10     9946.56    10204.59    703.09 o
   8   4  10    15333.34    14403.61    830.04 o
  10   4  10     3420.06     3373.86    566.38 o
  12   4  10     1279.25     1249.94    297.84 o
  14   4  10       50.19      156.24    288.07 o
  16   4  10    11293.21    12172.27    810.51 o
 -15   5  10     1902.38     2763.54    390.61 o
 -13   5  10     2146.80     1787.02    307.60 o
 -11   5  10     2863.77     3613.11    571.26 o
  -9   5  10       93.59        0.00      4.88 o
  -7   5  10      874.55     1137.64    292.95 o
  -5   5  10     4087.45     5053.47    639.62 o
  -3   5  10     2018.38     2856.31    541.97 o
  -1   5  10    20256.41    19579.15    991.16 o
   1   5  10      602.99      952.10    283.19 o
   3   5  10     3135.35     4262.49    576.14 o
   5   5  10     4156.29     3930.48    620.09 o
   7   5  10     1455.42     2065.33    380.84 o
   9   5  10     1809.61     1694.26    307.60 o
  11   5  10     2811.36     3598.46    566.38 o
  13   5  10       24.42      322.25    283.19 o
 -12   6  10     5996.61     7450.82    727.50 o
 -10   6  10     1912.82     2436.41    439.43 o
  -8   6  10    30074.58    30359.89   1201.11 o
  -6   6  10        5.39        0.00      4.88 o
  -4   6  10    40234.70    41047.86   1367.12 o
  -2   6  10     4299.10     6059.28    688.44 o
   0   6  10     2566.42     2250.87    424.78 o
   2   6  10    13472.44    11684.02    937.46 o
   4   6  10     5629.19     4897.23    698.21 o
   6   6  10    34537.90    36970.90   1318.30 o
   8   6  10     2134.20     1601.49    322.25 o
  -3   7  10     1514.19     1215.76    371.08 o
  -1   7  10    53704.22    57482.63   1689.37 o
 -21   1  11      630.34      932.57    327.13 o
 -19   1  11     7438.83     8188.09    688.44 o
 -17   1  11      910.80      898.39    273.42 o
 -15   1  11        4.58      356.43    244.13 o
 -13   1  11      217.89        0.00      4.88 o
 -11   1  11    13355.33    12147.86    751.92 o
  -9   1  11    76318.13    71451.69   1411.07 o
  -7   1  11    11409.37    10814.92    707.97 o
  -5   1  11    23735.87    23729.34    864.22 o
  -3   1  11     1322.69     1557.54    263.66 o
  -1   1  11       70.78      478.49    229.48 o
   1   1  11     4049.67     4067.19    507.79 o
   3   1  11    23387.17    21756.78    849.57 o
   5   1  11    61194.61    59093.88   1284.12 o
   7   1  11     4908.70     5776.09    551.73 o
   9   1  11    14990.27    16869.32    786.10 o
  11   1  11     4088.18     3852.36    546.85 o
  13   1  11       27.11      561.50    258.78 o
  15   1  11     3024.22     2802.60    395.49 o
  17   1  11    15250.50    15140.88    859.33 o
 -20   2  11    16635.88    15843.97    903.28 o
 -18   2  11     2615.41     2055.57    385.72 o
 -16   2  11    10823.96    10766.09    776.33 o
 -14   2  11     2279.68     3002.79    517.55 o
 -12   2  11     3764.90     3422.69    546.85 o
 -10   2  11     1623.31     2016.51    307.60 o
  -8   2  11    55339.10    54528.66   1352.47 o
  -6   2  11    15775.31    15072.53    795.86 o
  -4   2  11       86.99        0.00      4.88 o
  -2   2  11     3942.33     2768.42    537.08 o
   0   2  11      636.18        0.00      4.88 o
   2   2  11    23518.66    25277.12    956.99 o
   4   2  11     3138.69     7069.98    659.15 o
   6   2  11    94765.96    97861.57   1708.90 o
   8   2  11       66.89      268.54    253.89 o
  10   2  11      655.28      371.08    268.54 o
  12   2  11     7102.23    10189.95    722.62 o
  14   2  11      524.05      717.74    292.95 o
  16   2  11     8083.97     6196.00    673.80 o
 -19   3  11    27176.08    27908.83   1196.23 o
 -17   3  11     4719.89     5912.81    610.32 o
 -15   3  11     4313.28     3212.74    576.14 o
 -13   3  11     9342.21     9203.67    737.27 o
 -11   3  11    23039.80    23343.62   1152.29 o
  -9   3  11   142375.67   142273.52   2138.57 o
  -7   3  11     7048.04     5561.26    854.45 o
  -5   3  11    61863.78    63541.91   1533.13 o
  -3   3  11       13.39        0.00      4.88 o
  -1   3  11     4538.59     4550.56    581.03 o
   1   3  11     7985.81     7768.19    737.27 o
   3   3  11    49593.84    48513.32   1367.12 o
   5   3  11    93389.92   102016.64   1913.97 o
   7   3  11     8227.58     9511.27    732.39 o
   9   3  11    40880.82    46291.75   1279.24 o
  11   3  11     1968.46     3046.73    566.38 o
  13   3  11     8635.99    10102.06    751.92 o
  15   3  11      931.56     1870.03    341.78 o
 -16   4  11    12291.05    12196.69    830.04 o
 -14   4  11       95.18      156.24    302.72 o
 -12   4  11    21408.73    20165.06    986.28 o
 -10   4  11      702.81      683.56    297.84 o
  -8   4  11    12959.69    11845.14    849.57 o
  -6   4  11    16583.23    19559.62    942.34 o
  -4   4  11      228.83        0.00      4.88 o
  -2   4  11    12707.49    13563.81    864.22 o
   0   4  11     6507.33     8100.20    698.21 o
   2   4  11    17023.23    18485.45    937.46 o
   4   4  11     4091.01     5004.65    629.85 o
   6   4  11    19517.42    19510.79    996.05 o
   8   4  11     1486.20     2441.29    390.61 o
  10   4  11     5539.71     5268.30    639.62 o
  12   4  11      857.09      922.81    312.49 o
 -13   5  11    11407.02    11537.54    864.22 o
 -11   5  11     1080.37     1142.52    332.02 o
  -9   5  11     3886.41     5878.63    683.56 o
  -7   5  11     9172.79    10194.83    795.86 o
  -5   5  11    17534.97    18104.61   1020.46 o
  -3   5  11     7759.97     8612.87    849.57 o
  -1   5  11    23940.76    23890.47   1118.11 o
   1   5  11      305.42      991.16    356.43 o
   3   5  11     5394.24     5322.01    703.09 o
   5   5  11     1211.52     2431.53    400.37 o
   7   5  11      443.51      385.72    302.72 o
   9   5  11    12874.53    14330.38    927.69 o
  -8   6  11     3785.69     4369.91    659.15 o
  -6   6  11     5203.68     6322.94    717.74 o
  -4   6  11     1728.93     1640.55    371.08 o
  -2   6  11    33051.74    32566.81   1362.24 o
   0   6  11     3995.33     3466.63    473.61 o
   2   6  11    10324.94    11039.52    927.69 o
   4   6  11       40.71       92.77    312.49 o
 -18   0  12     5778.13     3974.42    615.21 o
 -16   0  12     2555.44     1918.85    380.84 o
 -14   0  12      898.66     1025.34    278.31 o
 -12   0  12      727.24      917.93    263.66 o
 -10   0  12    16061.12    18109.49    834.92 o
  -8   0  12       74.15        0.00      4.88 o
  -6   0  12    17572.03    17030.44    771.45 o
  -4   0  12      896.03     1186.47    249.01 o
  -2   0  12     1914.26     1943.27    380.84 o
   0   0  12      112.65        0.00      4.88 o
   2   0  12     3445.44     3412.92    498.02 o
   4   0  12     9094.72     7792.60    644.50 o
   6   0  12      279.12      537.08    263.66 o
   8   0  12      756.71      991.16    268.54 o
  10   0  12      154.78        0.00      4.88 o
  12   0  12      337.87      390.61    278.31 o
  14   0  12      559.72      351.55    283.19 o
 -19   1  12     4990.00     5575.91    673.80 o
 -17   1  12      286.54      112.30    278.31 o
 -15   1  12     1034.59      932.57    278.31 o
 -13   1  12      161.96      107.42    253.89 o
 -11   1  12     2797.67     3935.36    546.85 o
  -9   1  12     6525.00     7143.22    590.79 o
  -7   1  12      153.55        0.00      4.88 o
  -5   1  12    27159.17    25784.91    927.69 o
  -3   1  12     1374.48     1455.01    288.07 o
  -1   1  12      393.40      380.84    273.42 o
   1   1  12     2387.17     3935.36    507.79 o
   3   1  12    10470.29     9765.16    673.80 o
   5   1  12    11587.89    10668.44    673.80 o
   7   1  12      827.28      341.78    258.78 o
   9   1  12      751.80      698.21    268.54 o
  11   1  12     1411.82     1938.38    375.96 o
  13   1  12     2288.94     2524.29    390.61 o
  15   1  12    12478.26    12855.83    844.69 o
 -18   2  12      183.27        0.00      4.88 o
 -16   2  12      178.98      249.01    288.07 o
 -14   2  12     2138.08     1953.03    356.43 o
 -12   2  12      247.98        0.00      4.88 o
 -10   2  12     7002.80     7597.30    693.33 o
  -8   2  12       94.35        0.00      4.88 o
  -6   2  12     6179.17     6117.87    620.09 o
  -4   2  12      976.22        0.00      4.88 o
  -2   2  12     1873.94     3349.45    546.85 o
   0   2  12       12.32        0.00      4.88 o
   2   2  12      411.07     1162.05    273.42 o
   4   2  12    11470.67    12108.80    722.62 o
   6   2  12     1470.62     1225.53    288.07 o
   8   2  12      310.08      493.14    278.31 o
  10   2  12     1921.00     1372.01    307.60 o
  12   2  12     1172.86     1455.01    297.84 o
  14   2  12     1654.50      947.22    297.84 o
 -17   3  12      101.12        0.00      4.88 o
 -15   3  12       72.57        0.00      4.88 o
 -13   3  12     9475.51    10087.41    771.45 o
 -11   3  12     3861.63     4199.02    629.85 o
  -9   3  12     4007.61     2953.96    581.03 o
  -7   3  12      994.66     1621.02    302.72 o
  -5   3  12     2083.87     2524.29    380.84 o
  -3   3  12     6806.13     7211.57    688.44 o
  -1   3  12     2279.09     3036.97    571.26 o
   1   3  12     2780.54     2109.27    400.37 o
   3   3  12      216.84        0.00      4.88 o
   5   3  12      306.03     1386.65    283.19 o
   7   3  12    25072.70    25653.08   1054.64 o
   9   3  12      143.69     1030.22    302.72 o
  11   3  12     6921.09     8100.20    703.09 o
  13   3  12        5.79        0.00      4.88 o
 -14   4  12     8197.19     8305.27    747.03 o
 -12   4  12     9513.15    11083.46    781.21 o
 -10   4  12      338.47      468.73    292.95 o
  -8   4  12      692.42        0.00      4.88 o
  -6   4  12       53.19        0.00      4.88 o
  -4   4  12      136.31        0.00      4.88 o
  -2   4  12    10150.23    13182.97    834.92 o
   0   4  12     1832.75     2988.14    424.78 o
   2   4  12      166.22      800.74    297.84 o
   4   4  12     3641.30     4247.85    654.27 o
   6   4  12     5599.19     7099.27    707.97 o
   8   4  12     1458.43     1767.49    322.25 o
  10   4  12     1953.66     2226.46    332.02 o
  -9   5  12     3135.57     2792.84    429.67 o
  -7   5  12      755.06     1025.34    317.37 o
  -5   5  12       69.31        0.00      4.88 o
  -3   5  12     7882.51     8329.68    781.21 o
  -1   5  12      659.03      488.26    322.25 o
   1   5  12       95.67        0.00      4.88 o
   3   5  12     1985.26     2900.25    468.73 o
   5   5  12      159.64        0.00      4.88 o
   7   5  12     8669.12    10243.65    834.92 o
 -15   1  13      640.44      624.97    292.95 o
 -13   1  13      319.64        0.00      4.88 o
 -11   1  13      169.39      317.37    258.78 o
  -9   1  13       12.69        0.00      4.88 o
  -7   1  13     2870.92     3476.40    502.91 o
  -5   1  13     6134.31     6440.12    629.85 o
  -3   1  13      211.97      190.42    263.66 o
  -1   1  13        4.27        0.00      4.88 o
   1   1  13     2316.86     2695.18    371.08 o
   3   1  13      148.39      439.43    273.42 o
   5   1  13     6089.71     6923.50    620.09 o
   7   1  13     1425.42     1508.72    302.72 o
   9   1  13      487.74      219.72    283.19 o
  11   1  13       39.25        0.00      4.88 o
 -16   2  13      480.90      756.80    307.60 o
 -14   2  13    12459.19    14056.95    869.10 o
 -12   2  13      390.21      825.16    307.60 o
 -10   2  13    40317.98    39749.09   1245.06 o
  -8   2  13     5119.93     5976.28    654.27 o
  -6   2  13     8730.90     8637.29    751.92 o
  -4   2  13     4408.13     4540.80    629.85 o
  -2   2  13      121.75       19.53    278.31 o
   0   2  13     3160.69     4809.34    610.32 o
   2   2  13     4058.31     4213.67    634.74 o
   4   2  13     9887.21     9359.91    756.80 o
   6   2  13      305.46     2475.47    405.25 o
   8   2  13     2591.93     2519.41    424.78 o
  10   2  13     4547.08     5766.33    664.03 o
 -13   3  13     3200.16     3115.09    410.14 o
 -11   3  13     3462.05     3774.24    620.09 o
  -9   3  13      296.49      429.67    322.25 o
  -7   3  13    13549.53    13641.93    854.45 o
  -5   3  13      724.45     1440.36    361.31 o
  -3   3  13    14261.70    13568.69    927.69 o
  -1   3  13       56.06        0.00      4.88 o
   1   3  13    14759.96    15878.15    952.10 o
   3   3  13     5733.59     7802.36    800.74 o
   5   3  13    17622.46    16595.89    937.46 o
   7   3  13     9597.25    12836.30    834.92 o
   9   3  13     8464.09    10038.59    766.57 o
 -10   4  13    27196.97    26644.24   1166.94 o
  -8   4  13        6.86      815.39    380.84 o
  -6   4  13    34667.82    35066.70   1357.36 o
  -4   4  13     1303.44     2656.12    493.14 o
  -2   4  13    15526.91    13407.57   1049.75 o
   0   4  13    31519.31    34402.66   1415.95 o
   2   4  13     1659.20     2343.64    449.20 o
   4   4  13    26288.92    31580.53   1274.35 o
   6   4  13      291.07     1074.17    341.78 o
 -14   0  14    43968.80    43176.66   1357.36 o
 -12   0  14     3120.02     4340.61    678.68 o
 -10   0  14     1874.45     2040.92    410.14 o
  -8   0  14    12792.84    10385.25    747.03 o
  -6   0  14    10289.21     9457.56    815.39 o
  -4   0  14    98274.44   100151.49   1874.91 o
  -2   0  14       52.74        0.00      4.88 o
   0   0  14   111543.55   119364.45   1987.21 o
   2   0  14    13182.87    17264.81    917.93 o
   4   0  14    22729.57    24754.68   1030.22 o
   6   0  14     6785.28     8822.82    747.03 o
   8   0  14    17420.19    15297.13    903.28 o
 -13   1  14     6473.91     7919.55    761.68 o
 -11   1  14    17912.09    17250.16    898.39 o
  -9   1  14     2918.53     3076.03    571.26 o
  -7   1  14     2756.84     2802.60    395.49 o
  -5   1  14    13074.69    14301.08    898.39 o
  -3   1  14    61456.92    66471.45   1787.02 o
  -1   1  14    35491.14    36677.95   1435.48 o
   1   1  14    24110.07    23665.87   1059.52 o
   3   1  14      239.17      141.59    292.95 o
   5   1  14     1734.84     2407.11    410.14 o
   7   1  14     9085.68    10580.55    766.57 o
   9   1  14     2655.28     5424.55    722.62 o
 -12   2  14    14364.67    18592.87    981.40 o
 -10   2  14      204.94      473.61    297.84 o
  -8   2  14    21127.43    22957.90   1025.34 o
  -6   2  14     8293.11     8554.28    790.98 o
  -4   2  14     9726.67     8915.59    839.80 o
  -2   2  14       61.91        0.00      4.88 o
   0   2  14    11136.63    13056.02    952.10 o
   2   2  14    15761.97    20516.61   1020.46 o
   4   2  14    14731.36    17103.68    922.81 o
   6   2  14     2107.92     3207.86    629.85 o
  -9   3  14      717.72     1196.23    341.78 o
  -7   3  14     1844.23     1528.25    341.78 o
  -5   3  14      271.20      581.03    332.02 o
  -3   3  14      214.27       24.41    317.37 o
  -1   3  14     2568.80     2929.55    449.20 o
   1   3  14      798.68      688.44    327.13 o
   3   3  14     7172.51     9311.08    859.33 o
   5   3  14      407.98        0.00      4.88 o
  -7   1  15      504.43      375.96    283.19 o
  -5   1  15     3363.57     3569.17    629.85 o
  -3   1  15        0.07        0.00      4.88 o
  -1   1  15    12568.16    14315.73    991.16 o
   1   1  15      694.45     1049.75    317.37 o
   3   1  15       61.12        0.00      4.88 o
  -4   2  15     3452.14     4023.25    707.97 o
  -2   2  15       64.54      317.37    351.55 o
 
